# Supplementary material for: Macrophage Polarization: Different Gene Signatures in M1(LPS+) vs. Classically and M2(LPS–) vs. Alternatively Activated Macrophages
Source: Front Immunol. 2019 May 24;10:1084. doi: 10.3389/fimmu.2019.01084 (PMC6543837; doi:10.3389/fimmu.2019.01084)
Supplement: Supplementary file 1 [file Table_1.XLSX]

## Sheet: S. Table 1
Supplementary Table 1
Lists of in vitro Classically activated and Alternatively activated macrophage versus the in vitro untreated macrophages
Alternatively activated (IL-4) _vs_Classically activated (LPS+IFNγ)					In vitro Classically activated (LPS+IFNγ) Signature	In vitro Alternatively activated (IL-4) Signature
Gene.symbol	logFC	P.Value	adj.P.Val		Wipi1	Arg1
Arg1	8.73103	5.98501e-14	2.02891e-10		Mlx	Mgl2
Mgl2	8.59139	1.29229e-14	6.68502e-11		2017-03-01	Tmem26
Tmem26	7.92631	6.06881e-15	6.27879e-11		Gdi1	Rnase2a
Rnase2a	7.74847	7.84424e-14	2.02891e-10		Zdhhc6	Mrc1
Mrc1	7.57553	4.07616e-13	7.02865e-10		Stam	Egr2
Egr2	6.91575	7.1835e-12	6.2171e-09		Prag1	Flt1
Flt1	6.52078	7.80578e-11	2.2433e-08		Coro1a	Chil3
Chil3	6.14522	3.70808e-10	4.97835e-08		Gpcpd1	Clec10a
Clec10a	5.56069	2.40309e-10	4.11578e-08		Usp3	Atp6v0d2
Atp6v0d2	5.39465	1.24085e-11	8.58761e-09		Ccdc88b	Fam198b
Fam198b	5.17853	1.24506e-11	8.58761e-09		Taf1b	Matk
Matk	5.03537	1.70602e-09	1.435e-07		Rdh11	Socs2
Socs2	4.98506	5.15811e-12	5.33658e-09		Mefv	Itgb3
Itgb3	4.97502	1.16356e-11	8.58761e-09		Faap20	Ocstamp
Ocstamp	4.8291	4.21614e-10	5.1541e-08		Fcho1	Ptgs1
Ptgs1	4.77459	1.04855e-10	2.48913e-08		Nab1	S100a4
S100a4	4.69672	1.74375e-10	3.3409e-08		Cmtr1	Clec7a
Clec7a	4.61318	4.08856e-12	4.70003e-09		Gstt4	Plxdc2
Plxdc2	4.60675	1.80179e-08	7.57777e-07		6720422M22Rik	Hbegf
Hbegf	4.52294	8.68397e-11	2.36433e-08		Tnfrsf21	Ccl24
Ccl24	4.50462	6.25072e-09	3.58334e-07		Nfxl1	Emp1
Emp1	4.50008	1.17863e-09	1.10391e-07		Pim2	Pdcd1lg2
Pdcd1lg2	4.48795	4.68183e-10	5.50434e-08		Map3k14	Olfm1
Olfm1	4.44144	6.82381e-11	2.08693e-08		Cxcl16	Ube2c
Ube2c	4.40597	9.26057e-10	9.21248e-08		Kif13b	Vwf
Vwf	4.31072	3.79186e-10	4.97835e-08		Slc6a13	Crip1
Crip1	4.29864	2.23356e-11	1.21623e-08		Scamp1	Pparg
Pparg	4.28715	1.53927e-10	3.27745e-08		Tpd52	Btbd11
Btbd11	4.25877	1.08314e-10	2.49025e-08		Ssh1	Flrt2
Flrt2	4.16134	1.24788e-09	1.12266e-07		Snapc1	Rab3il1
Rab3il1	4.09046	2.47674e-10	4.11578e-08		Ift22	St6gal1
St6gal1	4.073	3.84949e-10	4.97835e-08		Epha1	Mmp12
Mmp12	4.04286	2.90107e-09	2.0418e-07		Stra6l	Dcstamp
Dcstamp	3.94134	1.87492e-09	1.50555e-07		Ppp1r11	Ccl17
Ccl17	3.92775	1.85703e-10	3.37067e-08		Sh3bp5	Tiam1
Tiam1	3.89584	6.48526e-10	6.98922e-08		Crcp	Rhoj
Rhoj	3.83763	1.14123e-08	5.46629e-07		Dnajc18	Rras2
Rras2	3.78149	1.49513e-08	6.61051e-07		Ccdc50	Pclaf
Pclaf	3.72286	1.06428e-08	5.21848e-07		Camp	Il6st
Il6st	3.7175	9.62656e-11	2.48913e-08		Slc25a12	Fcrls
Fcrls	3.696	1.29989e-09	1.15937e-07		Chst1	Itgax
Itgax	3.68732	3.01505e-09	2.09354e-07		Dnm1l	Bcar3
Bcar3	3.68446	2.16659e-10	3.79924e-08		Ttc39b	Plekhf1
Plekhf1	3.68293	1.86681e-11	1.073e-08		Sirpb1a	Batf3
Batf3	3.67151	5.73057e-10	6.51522e-08		Lhfpl2	Cd36
Cd36	3.63709	6.49695e-09	3.6686e-07		Ifitm6	Cd300lb
Cd300lb	3.63364	2.41721e-09	1.79917e-07		Pnkd	Timp2
Timp2	3.62853	3.26842e-11	1.30058e-08		Acyp2	Rrm2
Rrm2	3.62529	3.39707e-07	7.47463e-06		Dnajc1	Trem2
Trem2	3.61709	4.05754e-09	2.57679e-07		Psmb8	Mmp9
Mmp9	3.58298	1.01528e-09	9.81691e-08		Mrpl45	Zranb3
Zranb3	3.57075	3.05359e-08	1.16149e-06		Rras	Ephx1
Ephx1	3.56438	6.4833e-10	6.98922e-08		Tmem63a	Ccnb2
Ccnb2	3.53241	8.89032e-08	2.64308e-06		Amn1	Cd300ld
Cd300ld	3.52514	1.40738e-10	3.16539e-08		Slx4ip	Rad51
Rad51	3.51611	1.6118e-07	4.12764e-06		Xylt2	Irf4
Irf4	3.50407	3.07161e-10	4.60564e-08		Pten	Emp2
Emp2	3.49626	3.59931e-09	2.3274e-07		Dnajb4	Efr3b
Efr3b	3.49473	9.81868e-10	9.5834e-08		Msr1	Klf9
Klf9	3.44627	1.21339e-08	5.68042e-07		Ifi27l2a	P2ry1
P2ry1	3.36221	1.69906e-09	1.435e-07		Cwc27	Ets1
Ets1	3.36027	3.0111e-07	6.85246e-06		Kcna3	Ccna2
Ccna2	3.35661	5.93923e-08	1.95692e-06		Exoc3l4	Egr3
Egr3	3.3536	3.91295e-07	8.36979e-06		Fmnl3	Tmem267
Tmem267	3.348	4.01073e-06	5.16107e-05		Ly6i	Clec4b1
Clec4b1	3.32892	1.1862e-09	1.10391e-07		Slc15a3	Birc5
Birc5	3.31185	9.39512e-08	2.76142e-06		Rassf4	Cbr2
Cbr2	3.29889	7.38499e-10	7.71769e-08		Adhfe1	Fn1
Fn1	3.28939	2.81802e-06	3.90821e-05		Kctd1	Edn1
Edn1	3.28741	4.01789e-10	5.04545e-08		Slc16a6	Stmn1
Stmn1	3.25976	2.10067e-08	8.52294e-07		Htra2	Igf1
Igf1	3.24805	2.55621e-10	4.13228e-08		Def8	Pkp2
Pkp2	3.21481	3.32109e-08	1.23597e-06		6330407A03Rik	Tmem176a
Tmem176a	3.19006	9.58832e-08	2.78954e-06		Fdft1	Hmga2
Hmga2	3.16155	2.51551e-08	9.85813e-07		Axl	Myc
Myc	3.14992	4.38306e-09	2.71283e-07		Pla2g7	Atp6v0a1
Atp6v0a1	3.13904	2.47934e-10	4.11578e-08		Cdc42bpg	Il1rl1
Il1rl1	3.1207	2.15039e-07	5.25957e-06		Prorsd1	Sfpq
Sfpq	3.10998	9.92422e-07	1.69714e-05		Whamm	Hip1
Hip1	3.10066	1.08266e-08	5.25877e-07		Slc1a2	Rad51ap1
Rad51ap1	3.05935	5.30059e-06	6.40653e-05		Ptch1	Tmem158
Tmem158	2.99045	3.96831e-10	5.04545e-08		Zbtb7b	Ednrb
Ednrb	2.97827	6.29671e-07	1.19974e-05		Bmp1	Dab2
Dab2	2.97397	6.48911e-08	2.07211e-06		H2-K1	Tfec
Tfec	2.97273	4.4623e-10	5.36825e-08		Aif1	Lmna
Lmna	2.97084	3.6209e-10	4.97835e-08		Gmfg	Tanc2
Tanc2	2.95506	3.51013e-09	2.3274e-07		Alkbh2	Daglb
Daglb	2.94921	4.91405e-09	2.97314e-07		Apbb3	Tbc1d4
Tbc1d4	2.94703	2.46396e-07	5.8214e-06		Nxpe3	Amz1
Amz1	2.94635	7.6977e-09	4.14794e-07		Slc6a12	Fabp4
Fabp4	2.91387	3.15771e-07	7.05608e-06		1810043G02Rik	Fgf13
Fgf13	2.91377	6.67062e-09	3.7305e-07		Grap	Slc9a9
Slc9a9	2.91313	2.0742e-06	3.08329e-05		Vcam1	Cish
Cish	2.90293	6.75716e-09	3.75858e-07		Ccnd2	Cdc20
Cdc20	2.89277	7.65674e-07	1.38977e-05		Hspb6	Tox2
Tox2	2.88936	4.96636e-09	2.97973e-07		Aox1	Zyx
Zyx	2.86065	2.95977e-09	2.06904e-07		Sash1	Ppbp
Ppbp	2.85735	3.58911e-07	7.81746e-06		Psmd10	Gpc1
Gpc1	2.84495	1.24307e-07	3.3579e-06		Ero1l	Chst7
Chst7	2.83161	1.5725e-09	1.36715e-07		Acbd4	Plk2
Plk2	2.83138	5.12434e-10	5.9569e-08		Snx20	Ch25h
Ch25h	2.82339	1.20385e-08	5.66138e-07		P2ry13	Cd83
Cd83	2.82092	4.16809e-09	2.61352e-07		Ppm1n	Ryr1
Ryr1	2.81288	3.52397e-08	1.2883e-06		Gabpb1	Rnase6
Rnase6	2.80742	4.23448e-10	5.1541e-08		Rhov	Cdca3
Cdca3	2.80332	4.50681e-08	1.55425e-06		Igsf6	Car2
Car2	2.79958	3.45762e-10	4.93956e-08		Nmi	Cd28
Cd28	2.79502	1.86244e-08	7.70754e-07		A430093F15Rik	Mxd4
Mxd4	2.78792	6.2087e-08	2.00735e-06		Ntpcr	Fyn
Fyn	2.7872	1.20672e-09	1.10391e-07		AU015263	Uhrf1
Uhrf1	2.78377	9.84288e-07	1.6916e-05		Slc2a6	Mcm5
Mcm5	2.76756	1.49711e-06	2.38293e-05		Slc16a3	Asap2
Asap2	2.75357	1.4997e-09	1.31491e-07		Mvd	Dut
Dut	2.71998	2.563e-08	9.96873e-07		E030030I06Rik	H2-Eb1
H2-Eb1	2.71485	7.91974e-07	1.42006e-05		Pik3cg	Il7r
Il7r	2.71255	1.57616e-06	2.48582e-05		9630050P21Rik	Tmem176b
Tmem176b	2.69123	5.45532e-08	1.82067e-06		BC017643	Tacc2
Tacc2	2.68125	3.8189e-10	4.97835e-08		Sntb2	H2-Aa
H2-Aa	2.6671	1.32185e-06	2.16048e-05		Zfas1	Socs6
Socs6	2.66158	7.8211e-08	2.40825e-06		Ophn1	Hfe
Hfe	2.6583	8.11486e-09	4.30546e-07		Slc8b1	Ckb
Ckb	2.65694	8.51503e-09	4.45325e-07		Trps1	Angptl2
Angptl2	2.64608	4.3538e-09	2.71283e-07		St3gal1	Ahr
Ahr	2.64208	5.1507e-06	6.2767e-05		Mdm4	Bhlhe40
Bhlhe40	2.63451	3.7767e-08	1.35649e-06		Ctu1	Ccnd1
Ccnd1	2.6259	2.83135e-07	6.50959e-06		Abcc4	Stab2
Stab2	2.61237	6.19559e-08	2.00735e-06		Ralgps2	Pbk
Pbk	2.60295	1.25825e-05	0.000123392		Usb1	C79468
C79468	2.60288	9.19779e-10	9.21248e-08		Sgk1	Chn2
Chn2	2.60264	1.73567e-07	4.39053e-06		Slfn2	Mtss1
Mtss1	2.59434	9.66408e-08	2.78954e-06		Trim25	Hacd1
Hacd1	2.59344	1.44319e-07	3.80898e-06		Pirb	Zfp36l1
Zfp36l1	2.59305	3.1348e-07	7.03527e-06		Dram1	Tle1
Tle1	2.59079	2.74929e-09	1.9891e-07		Sirt3	S100a6
S100a6	2.58872	1.78389e-08	7.53311e-07		Ginm1	Nrp1
Nrp1	2.5867	1.98537e-09	1.53288e-07		Mocs1	Rgs2
Rgs2	2.58187	5.21424e-06	6.34665e-05		Kif3c	Slc39a10
Slc39a10	2.57738	9.09307e-09	4.61161e-07		Batf2	D11Ertd717e
D11Ertd717e	2.57635	7.69785e-07	1.38991e-05		Epsti1	Gpr68
Gpr68	2.56813	3.1627e-09	2.18142e-07		Tor1a	Tcf19
Tcf19	2.56631	1.32046e-06	2.16048e-05		Slc2a3	Anln
Anln	2.55418	6.45285e-07	1.2198e-05		Rsph9	Kif2c
Kif2c	2.54436	9.80056e-07	1.68713e-05		9530006C21Rik	Lat
Lat	2.5264	3.93626e-07	8.37954e-06		D530039A21Rik	Cenpf
Cenpf	2.50935	1.43783e-06	2.30618e-05		Col4a2	Pros1
Pros1	2.49597	2.25327e-07	5.44681e-06		Mctp1	Deptor
Deptor	2.49167	1.35705e-06	2.20755e-05		Slc41a1	Arhgap6
Arhgap6	2.48992	1.8585e-08	7.70754e-07		Tmem119	Cass4
Cass4	2.48757	1.15909e-08	5.52623e-07		Gtf2h2	Gnb4
Gnb4	2.48019	9.74644e-09	4.84792e-07		Adgre1	Kif20a
Kif20a	2.46662	1.2044e-06	1.99371e-05		Rffl	Mcm7
Mcm7	2.45218	6.06864e-07	1.16703e-05		Trafd1	Fam132a
Fam132a	2.44513	5.5266e-08	1.83263e-06		Ralgps1	Cnrip1
Cnrip1	2.43407	6.36934e-07	1.21134e-05		Fkbpl	Shcbp1
Shcbp1	2.42404	7.21679e-06	8.09812e-05		Zcchc4	F2r
F2r	2.4107	3.45644e-09	2.30712e-07		Tdrd7	E2f7
E2f7	2.40578	1.64839e-06	2.56069e-05		Plekhn1	Gcnt1
Gcnt1	2.39876	2.13455e-07	5.23319e-06		P4ha1	Ptpro
Ptpro	2.3834	1.07513e-05	0.000109052		Slc39a4	Slamf1
Slamf1	2.37714	2.24116e-07	5.44681e-06		Smox	Racgap1
Racgap1	2.37584	1.03112e-06	1.7546e-05		Vamp2	Gpr183
Gpr183	2.37336	4.35274e-07	9.04286e-06		Hspa4l	Dnmt3a
Dnmt3a	2.37295	6.71076e-08	2.11032e-06		Lrrc4	Hebp2
Hebp2	2.36619	1.68881e-08	7.28016e-07		Kbtbd7	Alms1
Alms1	2.36099	3.87239e-08	1.37236e-06		Marf1	Mafb
Mafb	2.33733	3.43808e-08	1.26585e-06		Syk	Tfrc
Tfrc	2.33301	1.40566e-05	0.00013541		Mtdh	Cd74
Cd74	2.33077	1.30141e-08	5.98417e-07		Slc25a19	Slc1a5
Slc1a5	2.31135	4.47093e-09	2.73705e-07		Disp1	Prr15
Prr15	2.30431	7.79924e-08	2.40825e-06		Fam134b	Gpt2
Gpt2	2.27761	2.32226e-07	5.56633e-06		Morc3	Ank
Ank	2.26589	8.60894e-09	4.47578e-07		Armc8	Dok2
Dok2	2.26316	1.46689e-08	6.54157e-07		Rasgrp1	Kif11
Kif11	2.25531	1.48798e-06	2.37206e-05		Ncoa7	Ffar4
Ffar4	2.25021	1.89747e-09	1.50555e-07		Slc20a1	Psat1
Psat1	2.24926	1.43811e-06	2.30618e-05		Vps37a	Arap2
Arap2	2.24586	1.56825e-08	6.84606e-07		Lgals3bp	Rgs16
Rgs16	2.23894	3.8633e-07	8.30971e-06		S1pr1	Slc25a13
Slc25a13	2.2245	1.13449e-08	5.45927e-07		Atxn7l1	C86753
C86753	2.22207	3.37916e-08	1.25308e-06		Rnf114	AI956758
AI956758	2.22067	1.10677e-06	1.8619e-05		Traf2	Ppp1r1a
Ppp1r1a	2.21325	7.98421e-07	1.42668e-05		Pfkl	Cenpa
Cenpa	2.20775	9.42239e-06	9.83694e-05		Grk2	Dusp4
Dusp4	2.20629	1.05824e-07	2.98382e-06		Raf1	Clstn1
Clstn1	2.20591	4.0597e-09	2.57679e-07		Arl6	Man1a
Man1a	2.20495	1.73163e-08	7.37261e-07		Tmem134	Nav1
Nav1	2.20149	1.96569e-06	2.9474e-05		Cdc42ep2	Car5b
Car5b	2.20059	1.62283e-08	7.05456e-07		Ptk2b	Wtip
Wtip	2.18116	1.97406e-08	8.0726e-07		Mov10	Pcdh7
Pcdh7	2.17965	1.82257e-08	7.63415e-07		Samhd1	Lrmp
Lrmp	2.17114	1.18475e-07	3.25132e-06		Stat3	Rgs18
Rgs18	2.16535	0.000244449	0.0013138		Irf9	Serpina3g
Serpina3g	2.1627	1.26898e-05	0.000124092		Cmklr1	Cttn
Cttn	2.14485	6.86856e-07	1.27351e-05		Cd82	Eps8
Eps8	2.14452	9.03775e-07	1.57947e-05		Pwp1	Cpeb1
Cpeb1	2.14338	3.12679e-06	4.23426e-05		Slamf6	Rnf144b
Rnf144b	2.1431	1.48657e-05	0.000140843		Abhd3	Nuf2
Nuf2	2.13419	1.16039e-05	0.000116332		Neu1	Etv5
Etv5	2.13333	5.26027e-07	1.04258e-05		Snx10	Enpp1
Enpp1	2.12229	3.02022e-07	6.85246e-06		Acvr1b	Ccl6
Ccl6	2.10688	2.86809e-09	2.03242e-07		Magohb	Il31ra
Il31ra	2.08875	4.71263e-09	2.86805e-07		Adrb2	Pdgfc
Pdgfc	2.0884	3.64417e-06	4.78459e-05		Hmox1	Lpin1
Lpin1	2.08778	8.52255e-09	4.45325e-07		Por	Trim47
Trim47	2.08472	8.15898e-08	2.49742e-06		Scoc	Actn1
Actn1	2.08331	8.76999e-09	4.5319e-07		Vash1	Smagp
Smagp	2.08304	5.13488e-09	2.99513e-07		Zfp821	Zwilch
Zwilch	2.07141	1.36746e-05	0.000132368		Suco	Tmem144
Tmem144	2.06873	3.45383e-09	2.30712e-07		Mdm2	Il27ra
Il27ra	2.0635	1.00374e-07	2.87664e-06		Plac8	Aurka
Aurka	2.04672	4.09687e-07	8.58021e-06		Acod1	Ier5l
Ier5l	2.04641	8.67748e-07	1.52165e-05		Kctd13	Dhrs3
Dhrs3	2.04479	6.89738e-08	2.1559e-06		Fabp7	Oxct1
Oxct1	2.04204	5.0088e-06	6.14717e-05		Ppt2	Nusap1
Nusap1	2.03595	9.92799e-06	0.00010251		Mgst2	Papss2
Papss2	2.03386	5.08501e-09	2.99513e-07		Ccnd3	Acap1
Acap1	2.02652	6.09685e-08	1.99614e-06		Chpt1	Ccne2
Ccne2	2.02578	7.29043e-06	8.13632e-05		Zdhhc2	Sema6d
Sema6d	2.02496	3.98149e-06	5.13623e-05		Zfp52	Fkbp9
Fkbp9	2.0228	5.39075e-08	1.80494e-06		Tmem248	Aurkb
Aurkb	2.01991	2.9427e-06	4.04078e-05		Jdp2	Cd22
Cd22	2.01494	2.0102e-06	3.00542e-05		Rac2	Klf4
Klf4	2.01083	2.22106e-06	3.24106e-05		Bnip3	Rnase4
Rnase4	2.00788	3.3835e-07	7.47463e-06		Sipa1l1	F13a1
F13a1	2.00759	5.44323e-05	0.000391897		H2-M3	Tk1
Tk1	1.99819	1.06674e-05	0.000108413		Zfp503	Phgdh
Phgdh	1.99746	1.75309e-05	0.00015952		Trim5	Cep55
Cep55	1.99021	7.98228e-06	8.70228e-05		Ifitm3	Qpct
Qpct	1.97868	1.41279e-06	2.27675e-05		Dcp2	Slc39a8
Slc39a8	1.97603	4.47303e-08	1.54776e-06		Ggta1	Prkd3
Prkd3	1.9742	1.41885e-08	6.39209e-07		Elk3	Pak1
Pak1	1.97138	1.99272e-06	2.98359e-05		Rtn2	Clspn
Clspn	1.96978	6.04534e-05	0.00042722		Klhl5	E2f8
E2f8	1.96202	1.36105e-06	2.21058e-05		Ikbke	Pdp1
Pdp1	1.96127	8.45464e-08	2.56515e-06		Il18bp	Ctsl
Ctsl	1.95987	1.42726e-07	3.77657e-06		Ctla2a	Ccdc88a
Ccdc88a	1.95879	2.25149e-07	5.44681e-06		Ninj1	Cdkl2
Cdkl2	1.94331	2.73894e-06	3.81387e-05		Ddb2	1700061G19Rik
1700061G19Rik	1.94311	1.76635e-06	2.69935e-05		Emilin2	Prune2
Prune2	1.94284	2.84496e-05	0.000236038		Me1	Uap1l1
Uap1l1	1.94228	2.84811e-06	3.93938e-05		Syt7	Dclk1
Dclk1	1.94219	3.94439e-07	8.37961e-06		Tapbpl	Rps6ka3
Rps6ka3	1.93619	1.42101e-08	6.39209e-07		Parp11	Entpd1
Entpd1	1.93475	4.68219e-07	9.49843e-06		3930401B19Rik	Gda
Gda	1.93003	3.95836e-08	1.39297e-06		Gpr85	Lifr
Lifr	1.92463	4.22372e-05	0.000322024		Slfn10-ps	Myo1e
Myo1e	1.92331	3.81855e-08	1.3623e-06		Pde7b	Olr1
Olr1	1.92125	1.23305e-06	2.03462e-05		Lpcat2	Znrf2
Znrf2	1.91278	1.18179e-06	1.96256e-05		Ficd	Aspm
Aspm	1.91165	5.03361e-07	1.00731e-05		Tap2	Cadm1
Cadm1	1.91034	2.13812e-06	3.15563e-05		Ndufaf3	Dscc1
Dscc1	1.90925	0.000135877	0.000822579		Tnnc1	Wdfy2
Wdfy2	1.90847	2.60125e-08	1.00796e-06		Tmem140	Cd300a
Cd300a	1.9064	4.69601e-06	5.84656e-05		Hmgn3	Map4k1
Map4k1	1.90497	3.10766e-07	7.00476e-06		Gch1	Ccl22
Ccl22	1.90409	6.20163e-06	7.2336e-05		Adora2a	B3glct
B3glct	1.90146	3.40281e-07	7.47463e-06		Med1	Syn1
Syn1	1.89853	3.41541e-06	4.52444e-05		Psmb9	Prps1
Prps1	1.89788	5.23375e-08	1.75806e-06		Tnfsf13b	Ttk
Ttk	1.89335	1.39628e-05	0.000134757		Sla	Casp6
Casp6	1.88721	2.54117e-08	9.92111e-07		Siglec1	Cenpn
Cenpn	1.88274	6.67096e-05	0.000462388		Jade2	Cd9
Cd9	1.88136	5.24525e-07	1.04258e-05		Skil	Sdc4
Sdc4	1.86733	1.76922e-05	0.000160564		Mitd1	Spc24
Spc24	1.86003	5.74045e-06	6.82651e-05		Zfp949	Kif23
Kif23	1.85648	8.80085e-06	9.34842e-05		Gdpd1	Cdk18
Cdk18	1.85192	4.97188e-08	1.68653e-06		Rab11fip1	Prkar1b
Prkar1b	1.85171	7.80547e-07	1.40689e-05		Gdap10	Pola1
Pola1	1.8513	7.64107e-07	1.38958e-05		Fgl2	Top2a
Top2a	1.84658	1.27271e-05	0.000124306		Nfat5	Etv3
Etv3	1.84453	7.1172e-06	8.0364e-05		Dcn	Anpep
Anpep	1.84397	1.08607e-07	3.03688e-06		Gm11772	Lipa
Lipa	1.82124	3.79734e-07	8.21909e-06		Tnfaip3	Ahnak
Ahnak	1.81724	3.80893e-07	8.22697e-06		Wnt6	Csf1
Csf1	1.81441	5.51996e-07	1.08573e-05		Snx18	Snn
Snn	1.81434	3.95715e-07	8.38948e-06		Prss46	Galc
Galc	1.80443	4.19369e-08	1.46087e-06		Pag1	Kctd12b
Kctd12b	1.80427	1.84168e-05	0.000165232		Ppp4r2	3830612M24
3830612M24	1.8029	1.47829e-07	3.86935e-06		A130040M12Rik	Cd200r1
Cd200r1	1.80065	2.31477e-07	5.56633e-06		Ggct	Kntc1
Kntc1	1.80054	3.29099e-06	4.39904e-05		Adgrl2	Dab2ip
Dab2ip	1.79828	7.71749e-06	8.50596e-05		Vav1	Ak8
Ak8	1.79628	2.236e-06	3.25368e-05		Mfap3l	Smc2
Smc2	1.78423	4.39498e-06	5.54518e-05		B4galnt2	Ap2m1
Ap2m1	1.77721	1.3755e-07	3.66776e-06		Nuak1	Lrr1
Lrr1	1.77626	0.000126371	0.000778234		D16Ertd472e	Cyp1b1
Cyp1b1	1.77494	1.45542e-05	0.000138744		Slc25a33	Ankrd13b
Ankrd13b	1.77491	7.08811e-07	1.30255e-05		Ccdc28b	Adipoq
Adipoq	1.7706	7.89042e-06	8.62942e-05		Trim12c	Gls
Gls	1.76361	6.83611e-08	2.14322e-06		Smim3	Tlr4
Tlr4	1.76077	4.88635e-07	9.81634e-06		Samd9l	Dlg3
Dlg3	1.76024	8.29006e-08	2.53006e-06		Nol4l	Chst11
Chst11	1.75759	7.6765e-07	1.38991e-05		Jak2	Serpinb6b
Serpinb6b	1.75347	5.22604e-06	6.35353e-05		Il17ra	Pole
Pole	1.75297	2.3644e-06	3.39751e-05		5730508B09Rik	Arhgap25
Arhgap25	1.75252	8.52544e-07	1.50519e-05		Susd6	Pde12
Pde12	1.75052	1.82044e-07	4.58256e-06		Acp5	Plau
Plau	1.74814	1.79512e-05	0.000162345		Hdac9	Sulf2
Sulf2	1.74697	1.49936e-05	0.000141754		Ncor1	Cenpk
Cenpk	1.74645	8.11659e-06	8.78391e-05		1110008P14Rik	Dusp23
Dusp23	1.74598	1.06713e-07	3.00015e-06		Tapt1	Fbxo5
Fbxo5	1.74587	2.6521e-06	3.71797e-05		Pttg1	Arl15
Arl15	1.74578	4.39062e-07	9.10327e-06		Dnajb2	Hmgb3
Hmgb3	1.74254	2.76583e-06	3.84615e-05		Ms4a6d	S100a10
S100a10	1.73945	1.54884e-07	3.9961e-06		Ppp1r9a	L1cam
L1cam	1.73251	1.40893e-06	2.27407e-05		Agrn	Slc39a12
Slc39a12	1.73069	5.79394e-07	1.12889e-05		Cebpb	Tbxas1
Tbxas1	1.72962	3.36067e-07	7.46127e-06		Tmem178	Gas6
Gas6	1.71291	9.44656e-08	2.76867e-06		Gypc	Sult1a1
Sult1a1	1.71239	7.17224e-06	8.06565e-05		Slc7a11	Kif4
Kif4	1.71097	9.2046e-07	1.60221e-05		Pitpnm1	Hlx
Hlx	1.69584	5.25351e-06	6.3645e-05		Orai2	Ldlrad3
Ldlrad3	1.69305	6.3507e-05	0.000442752		Bco2	Gpr65
Gpr65	1.6916	5.31067e-06	6.41122e-05		Gca	Eya1
Eya1	1.68631	4.67246e-06	5.82425e-05		Cbwd1	Ak1
Ak1	1.68613	1.14809e-07	3.16944e-06		Psen2	Rnf150
Rnf150	1.68431	2.34727e-05	0.000200301		Vti1a	Nek2
Nek2	1.68264	3.25705e-05	0.000262645		Dmxl2	St6galnac4
St6galnac4	1.67647	2.09482e-07	5.14991e-06		Micall2	Kti12
Kti12	1.67123	1.37266e-05	0.000132725		Dtx3l	Vwa5a
Vwa5a	1.66972	4.32363e-07	9.00046e-06		Glrx	Arl4c
Arl4c	1.66891	8.58048e-08	2.58063e-06		Pla1a	Nkain1
Nkain1	1.65445	1.59972e-06	2.49673e-05		Fabp3	Cblb
Cblb	1.64987	5.81161e-07	1.1302e-05		Sorl1	Abtb2
Abtb2	1.64084	6.85864e-06	7.82354e-05		Vasp	Ect2
Ect2	1.64037	8.59646e-06	9.17843e-05		Gsr	Plk1
Plk1	1.63948	1.9194e-05	0.000170188		Fyco1	Arpin
Arpin	1.6392	4.1166e-06	5.29072e-05		Eif2ak2	Nudt21
Nudt21	1.63797	0.000764374	0.00329646		Gas7	Rassf8
Rassf8	1.63738	6.15331e-08	2.00195e-06		Zmynd15	Mcm2
Mcm2	1.63506	1.04289e-06	1.77171e-05		Neurl3	Mgll
Mgll	1.63418	1.33123e-06	2.17239e-05		Adssl1	Tbc1d16
Tbc1d16	1.63403	3.30449e-07	7.35232e-06		Mreg	Ndrg1
Ndrg1	1.63198	3.14492e-05	0.000255194		Parp9	Gamt
Gamt	1.62757	4.75709e-07	9.61268e-06		Rrad	Iqgap3
Iqgap3	1.62755	4.8742e-06	6.01055e-05		Smpd5	Vcl
Vcl	1.62745	6.4864e-08	2.07211e-06		Nfkbib	Ncapg
Ncapg	1.62392	1.50304e-05	0.000141754		Cyfip2	Fat3
Fat3	1.62167	8.08197e-06	8.75561e-05		Arrdc3	Myrf
Myrf	1.61812	1.64298e-07	4.18676e-06		Ppp3cc	Sgcb
Sgcb	1.61504	1.97229e-05	0.000173367		Hcls1	Asb4
Asb4	1.60877	3.79484e-06	4.94477e-05		Cd33	Elmo2
Elmo2	1.60662	3.4526e-07	7.56793e-06		Ms4a4b	Ifi30
Ifi30	1.60612	2.4645e-07	5.8214e-06		Denr	Jun
Jun	1.60444	1.45864e-07	3.83022e-06		Slc22a4	Cd5l
Cd5l	1.60338	0.00353456	0.0112346		Slc7a8	Anxa1
Anxa1	1.60258	3.08472e-06	4.18826e-05		Sppl2a	Mob3b
Mob3b	1.59872	2.36385e-07	5.62216e-06		Naip2	Tpcn2
Tpcn2	1.59172	4.469e-07	9.15569e-06		Plpp3	Cystm1
Cystm1	1.59093	6.76694e-07	1.25919e-05		Clec4d	Snx8
Snx8	1.58945	7.56001e-08	2.34882e-06		Zfp658	Siglecf
Siglecf	1.58622	2.35146e-07	5.60557e-06		Ell2	Slc46a3
Slc46a3	1.5859	3.92674e-06	5.07825e-05		Irak2	Fam64a
Fam64a	1.58327	1.87483e-05	0.000167072		Nr1h3	Pa2g4
Pa2g4	1.5815	4.80856e-07	9.67886e-06		Il15	2017-09-11
2017-09-11	1.57594	1.82758e-06	2.78062e-05		Limd2	Gmpr
Gmpr	1.5751	3.01753e-07	6.85246e-06		Nisch	Large1
Large1	1.57166	4.84754e-06	5.9848e-05		Trim21	Mcm10
Mcm10	1.56977	4.152e-06	5.31641e-05		Gsta3	Ramp1
Ramp1	1.56799	2.4737e-05	0.000209434		C130050O18Rik	Ciita
Ciita	1.56098	3.15663e-07	7.05608e-06		Parp14	Kif18b
Kif18b	1.55974	4.20591e-06	5.36552e-05		Slc25a10	Sft2d2
Sft2d2	1.55629	2.57871e-07	6.01575e-06		Cd86	Ska1
Ska1	1.55068	0.000140513	0.000843035		H2-Ob	Zfp101
Zfp101	1.54997	6.98657e-06	7.91709e-05		Birc3	Cdca5
Cdca5	1.54985	4.36823e-05	0.0003294		Acss2	Tpx2
Tpx2	1.53791	3.01183e-05	0.000247501		Lgals9	Vkorc1
Vkorc1	1.53633	8.51743e-07	1.50519e-05		Gcnt2	Rrm1
Rrm1	1.53213	3.32656e-05	0.000267805		Ankrd33b	Ckap4
Ckap4	1.53158	6.66423e-08	2.1085e-06		Parp8	Dlgap4
Dlgap4	1.52989	6.46097e-07	1.2198e-05		Ppfibp2	Ccl7
Ccl7	1.5294	0.00126172	0.0049028		Rnf213	Stac2
Stac2	1.52877	3.22987e-06	4.33818e-05		Tspan3	Rab4a
Rab4a	1.52852	9.90767e-05	0.000640254		Ifi204	Fam129b
Fam129b	1.52655	3.84824e-07	8.29456e-06		Hif1a	Fignl1
Fignl1	1.52024	7.01455e-05	0.000481889		Nlrc5	Mat2a
Mat2a	1.51961	8.50716e-06	9.11129e-05		Lrrc8c	Srsf2
Srsf2	1.51884	8.04169e-06	8.73942e-05		Tnfsf9	Cenpi
Cenpi	1.51828	0.000103698	0.000663078		Id3	Cdkn3
Cdkn3	1.51564	3.23288e-06	4.33818e-05		Egln3	Fus
Fus	1.51435	2.66632e-06	3.73285e-05		Notch1	Vav3
Vav3	1.51268	1.59207e-06	2.49569e-05		Gm20559	Aplp2
Aplp2	1.50863	0.000200223	0.00112705		Znfx1	Ncapd2
Ncapd2	1.507	9.3012e-06	9.74977e-05		Dnmt3l	2017-09-06
2017-09-06	1.50343	2.5578e-06	3.61024e-05		St3gal3	Dpp7
Dpp7	1.50171	1.13901e-06	1.90916e-05		Mthfr	Cd300c2
Cd300c2	1.50117	4.05828e-07	8.53394e-06		Vegfa	Zfp703
Zfp703	1.50085	9.42231e-07	1.63015e-05		Tma16	6230424C14Rik
6230424C14Rik	1.50053	0.0013508	0.00518638		Pla2g16	Nes
Nes	1.4989	1.16981e-06	1.94894e-05		Lrrc75a	Ccr3
Ccr3	1.497	0.000456637	0.00216615		Enpp4	Rasgrp3
Rasgrp3	1.49657	0.00140216	0.00534122		Tmem263	Cep128
Cep128	1.49591	3.06673e-05	0.000250421		Adar	A630072M18Rik
A630072M18Rik	1.49373	1.71857e-05	0.00015707		Mlkl	Pdlim5
Pdlim5	1.49026	0.00236216	0.00813468		Slc16a10	Nap1l1
Nap1l1	1.48885	6.56066e-06	7.55864e-05		Per2	S100a1
S100a1	1.48753	2.53648e-07	5.97778e-06		Dctn4	Itga1
Itga1	1.48438	1.26316e-05	0.000123756		Dner	Atp1a1
Atp1a1	1.48295	1.52588e-07	3.94669e-06		Parp12	Fgd6
Fgd6	1.48	2.92136e-07	6.70163e-06		Fam102b	Plp2
Plp2	1.47925	1.78056e-07	4.4931e-06		Tnip1	Abcg1
Abcg1	1.47872	6.86229e-07	1.27351e-05		Bcl3	Shmt2
Shmt2	1.47645	2.288e-05	0.000195957		Lrp8	Vat1
Vat1	1.47577	2.58167e-07	6.01575e-06		Pbxip1	Exo1
Exo1	1.46928	2.73998e-05	0.000228612		Dusp16	Lmnb1
Lmnb1	1.46802	1.74366e-05	0.000158876		Rnf144a	Ccl8
Ccl8	1.46678	5.42279e-06	6.51616e-05		Samsn1	Mgst3
Mgst3	1.45771	2.49084e-06	3.54474e-05		Serp1	Snx5
Snx5	1.45574	0.000142983	0.000854102		Cx3cr1	Pex26
Pex26	1.45539	9.89738e-07	1.69714e-05		Ctsc	Smap2
Smap2	1.45471	1.1685e-06	1.94894e-05		Hck	Far1
Far1	1.45288	4.04877e-07	8.53127e-06		Ccl5	Wee1
Wee1	1.45247	1.05336e-05	0.000107582		Dgkh	Nek6
Nek6	1.44902	3.38607e-06	4.50287e-05		Ifi35	Padi2
Padi2	1.44786	9.7134e-07	1.67491e-05		Wfdc17	Mcm3
Mcm3	1.44585	9.7506e-06	0.000101082		Ncf1	Ccl12
Ccl12	1.44452	0.00105938	0.00426918		Gm9895	Hhat
Hhat	1.44421	1.30415e-05	0.000126811		Gpd2	Tspan5
Tspan5	1.44379	6.29457e-06	7.31027e-05		Trim12a	Junos
Junos	1.4379	3.89509e-07	8.3607e-06		Sema4a	Iars
Iars	1.43685	3.32659e-06	4.43517e-05		Ccdc125	Dkc1
Dkc1	1.43444	0.000123046	0.000761549		Gdf15	Rilp
Rilp	1.43384	1.99911e-05	0.000175427		Xkr8	Rbms1
Rbms1	1.42965	2.32424e-07	5.56633e-06		4930486L24Rik	Fam63a
Fam63a	1.42783	3.69565e-07	8.01577e-06		Ifnar2	Bub1
Bub1	1.42671	0.000106159	0.000676723		Itgb8	Cyp27a1
Cyp27a1	1.42569	1.2115e-05	0.000120174		Acp2	Eef1a2
Eef1a2	1.4235	5.69901e-07	1.11459e-05		Slc43a2	Plxnc1
Plxnc1	1.4226	0.000564783	0.00257866		Marcksl1	Plpp2
Plpp2	1.42229	8.36014e-07	1.48106e-05		Milr1	Rfc5
Rfc5	1.42073	1.64902e-05	0.000152601		Dusp1	Prim1
Prim1	1.41749	0.000382093	0.00186733		Tgfbi	Lig1
Lig1	1.41579	5.6857e-06	6.79264e-05		Nt5c3	St3gal4
St3gal4	1.41457	2.70538e-06	3.77719e-05		Malt1	Gar1
Gar1	1.41319	4.6605e-06	5.82337e-05		Tmem110	Pdia4
Pdia4	1.41227	0.000228911	0.00124517		Pvr	Ccnf
Ccnf	1.41171	5.26583e-05	0.000380715		Slc11a1	Clec4a2
Clec4a2	1.40912	7.98046e-06	8.70228e-05		Fbxl4	Npl
Npl	1.40853	8.47899e-06	9.09053e-05		Gstt1	Slc38a2
Slc38a2	1.40851	4.85271e-05	0.000359337		Siglece	Tpp1
Tpp1	1.40772	2.78669e-07	6.43551e-06		Tspo	5031439G07Rik
5031439G07Rik	1.40649	1.7344e-06	2.68223e-05		Lmo4	Diras2
Diras2	1.40328	4.06214e-05	0.000312235		Ddit4	Colec12
Colec12	1.40184	8.16363e-06	8.81638e-05		Stat4	D17H6S56E-5
D17H6S56E-5	1.39887	1.461e-05	0.000139057		Icam1	Abcg2
Abcg2	1.39556	1.96236e-05	0.000172935		Peli1	Mcm4
Mcm4	1.39214	8.49006e-05	0.00056415		Nfkb2	Fem1c
Fem1c	1.3921	3.11042e-06	4.21762e-05		Arg2	Mical1
Mical1	1.39161	1.18197e-05	0.000117793		Pik3ap1	Cdc6
Cdc6	1.3897	0.00678244	0.018613		Oas1c	Melk
Melk	1.38719	0.000128356	0.000787181		Tmcc3	St8sia1
St8sia1	1.38663	6.54355e-06	7.54733e-05		Slc7a7	Bcl2
Bcl2	1.38537	8.95978e-06	9.47831e-05		Fnbp1l	Cyth4
Cyth4	1.38528	1.46818e-05	0.000139356		Gsap	Fndc10
Fndc10	1.38462	1.10646e-06	1.8619e-05		Ifih1	Rpl12
Rpl12	1.3794	1.22365e-05	0.000120916		Gde1	Ctsb
Ctsb	1.37911	0.000517894	0.00240167		AW011738	Mettl7a1
Mettl7a1	1.3772	1.65524e-06	2.56749e-05		Slc31a2	Smyd2
Smyd2	1.3771	4.76691e-06	5.91348e-05		Serf1	Ankrd55
Ankrd55	1.37309	5.23795e-06	6.36054e-05		Fos	Mef2c
Mef2c	1.37077	5.19356e-05	0.000376799		Pdgfrb	Bub1b
Bub1b	1.37051	3.53473e-05	0.000279974		Fcgr4	Evl
Evl	1.36843	3.92266e-06	5.07825e-05		Tifa	Itsn1
Itsn1	1.36484	1.28687e-06	2.11333e-05		Nod1	Mtmr10
Mtmr10	1.36423	2.57453e-07	6.01575e-06		Oas2	Pole2
Pole2	1.36409	1.80942e-05	0.000163211		Vcan	Phactr2
Phactr2	1.36403	4.66772e-06	5.82425e-05		Mx2	Apex1
Apex1	1.3614	2.164e-06	3.18475e-05		Stx11	Rab11fip5
Rab11fip5	1.36018	1.64584e-06	2.56059e-05		Ube2l6	Pde1c
Pde1c	1.35874	5.202e-05	0.00037689		Itga4	Reep3
Reep3	1.35843	5.05943e-06	6.18003e-05		Grina	A930035D04Rik
A930035D04Rik	1.35802	0.00015397	0.000905616		Gbp3	Ado
Ado	1.35788	5.30813e-05	0.000382703		Snord89	Atf5
Atf5	1.35768	0.000146763	0.000873655		Fyb	Galnt12
Galnt12	1.35682	1.74575e-06	2.69174e-05		4933430I17Rik	Wdr77
Wdr77	1.35273	1.50843e-05	0.000142133		Rcl1	Igf2bp2
Igf2bp2	1.35263	0.00061177	0.00274523		Uba7	Ung
Ung	1.3517	4.29778e-05	0.00032575		Cep83	Tsc22d1
Tsc22d1	1.35144	2.46456e-06	3.52188e-05		Treml4	Ifngr1
Ifngr1	1.35064	5.40539e-06	6.50682e-05		Wfdc18	Ptpre
Ptpre	1.34998	5.43632e-07	1.07132e-05		Sp100	Ctsk
Ctsk	1.34789	1.95843e-05	0.000172736		C78513	Cdca2
Cdca2	1.34553	7.84844e-06	8.59258e-05		U90926	Slc12a7
Slc12a7	1.34464	6.77273e-06	7.75118e-05		Lox	Ap1b1
Ap1b1	1.34088	9.25959e-07	1.60738e-05		Lst1	Myo1c
Myo1c	1.33883	1.46249e-06	2.33502e-05		Glis3	Dusp3
Dusp3	1.33817	9.21434e-07	1.60221e-05		Icosl	Ncaph
Ncaph	1.33747	0.000153151	0.000904596		St18	Atp2b1
Atp2b1	1.33563	4.62764e-06	5.78931e-05		Map3k5	Pitpna
Pitpna	1.33281	2.1716e-06	3.19139e-05		Nfkbia	Tacc3
Tacc3	1.33175	0.0001946	0.00110139		Rab27a	Galnt10
Galnt10	1.33142	3.74441e-06	4.89138e-05		Selenow	Prc1
Prc1	1.32963	0.000317807	0.00161762		Mxd1	Cd44
Cd44	1.32943	2.64136e-07	6.14102e-06		Epb41l3	Dennd4c
Dennd4c	1.32578	2.43174e-06	3.47977e-05		Nupr1	Cenpp
Cenpp	1.32445	0.000221129	0.00121216		Trim34a	Cytip
Cytip	1.32147	0.00225721	0.00784791		Msrb1	Sox4
Sox4	1.31655	0.000201142	0.00113088		Apoc2	Gatad2a
Gatad2a	1.31482	1.11016e-06	1.86456e-05		Irgm2	Pspc1
Pspc1	1.31437	0.000814688	0.0034672		Gramd1a	Wdr41
Wdr41	1.31376	6.53245e-07	1.22881e-05		Gm14005	Naaa
Naaa	1.3098	3.66297e-05	0.000287776		Tspoap1	Irs2
Irs2	1.30736	3.23931e-06	4.34118e-05		Eva1b	Gins2
Gins2	1.30447	9.42438e-05	0.000616338		Prdx5	Mmp19
Mmp19	1.30163	0.000431219	0.00206164		Trim6	Galm
Galm	1.30114	3.39452e-06	4.50831e-05		Irgm1	Ptger4
Ptger4	1.30089	0.00509602	0.0149147		Dst	Lonrf3
Lonrf3	1.29896	1.1404e-06	1.90916e-05		Slc31a1	Lipn
Lipn	1.296	0.000835585	0.00353577		Cybb	Tmem37
Tmem37	1.29544	2.1823e-06	3.20256e-05		Batf	Parpbp
Parpbp	1.29488	8.01376e-06	8.71823e-05		Htra1	Abcd2
Abcd2	1.29438	0.000434905	0.00207639		Gadd45b	Csad
Csad	1.29109	1.0888e-06	1.83764e-05		Agtrap	Nup210
Nup210	1.29067	4.25204e-06	5.4097e-05		Zufsp	Trib1
Trib1	1.29008	0.00012494	0.000770342		Bst1	Nop58
Nop58	1.28993	4.59283e-06	5.75272e-05		Bst2	Kif22
Kif22	1.28712	0.00011571	0.000724217		Carmil1	Cks1b
Cks1b	1.28603	6.46046e-05	0.000449193		Clmp	Cenph
Cenph	1.28528	0.000366238	0.00180433		Rims3	Pla2g15
Pla2g15	1.28409	6.57107e-07	1.23383e-05		Dtx2	Paqr4
Paqr4	1.28377	9.96436e-06	0.000102588		Zfp719	Mfge8
Mfge8	1.2827	7.55491e-05	0.000513218		Hspa1a	Ccr2
Ccr2	1.28237	0.00850814	0.0223926		Jag1	Rab19
Rab19	1.28228	3.91582e-06	5.07683e-05		Cd302	Ptprs
Ptprs	1.28056	4.99297e-07	1.00111e-05		Gm20186	Cdca8
Cdca8	1.28045	3.5423e-05	0.000279974		Gpr84	Npepl1
Npepl1	1.2792	5.07878e-06	6.19635e-05		Stk17b	Pdlim4
Pdlim4	1.27916	3.2271e-06	4.33818e-05		Nos2	Pacs2
Pacs2	1.27816	4.51369e-05	0.000338641		Trim30a	Tep1
Tep1	1.27792	5.60457e-06	6.71899e-05		Serpine1	Ndc1
Ndc1	1.27656	9.54803e-06	9.95805e-05		Rab32	Cenpt
Cenpt	1.27604	0.000126773	0.000780245		Syt11	Cdk1
Cdk1	1.27552	3.11371e-05	0.000252861		Rab20	Lgals1
Lgals1	1.27459	5.88631e-07	1.1365e-05		Tlr1	Sestd1
Sestd1	1.27139	1.88974e-06	2.86256e-05		Cd274	H2-DMa
H2-DMa	1.26964	2.91767e-05	0.000240336		Tmeff1	Ndc80
Ndc80	1.26573	0.000495985	0.00232403		Ly6e	Crtap
Crtap	1.26517	7.83556e-07	1.40985e-05		Usp18	Cltb
Cltb	1.26498	1.90396e-05	0.000169085		Fam114a1	B3gnt7
B3gnt7	1.26478	5.80376e-06	6.88598e-05		Itga5	Cracr2b
Cracr2b	1.2641	1.87117e-06	2.83858e-05		Ifi47	Pgap1
Pgap1	1.26398	4.96522e-06	6.10823e-05		Pdlim7	Itgb5
Itgb5	1.26365	1.5884e-06	2.49372e-05		9330159M07Rik	Fads3
Fads3	1.26337	1.27519e-05	0.000124346		Ly6a	Dnase2a
Dnase2a	1.26204	1.68184e-05	0.00015491		Igtp	A630033H20Rik
A630033H20Rik	1.25866	9.67018e-06	0.000100449		Ifitm1	Edil3
Edil3	1.25811	0.000395979	0.00192158		Cd40	Hnrnpa2b1
Hnrnpa2b1	1.25809	3.36897e-05	0.000269785		Spata13	Jarid2
Jarid2	1.25721	7.40142e-07	1.35292e-05		Lrrk2	Prrg1
Prrg1	1.25675	0.000208484	0.00116029		Slamf7	Gab1
Gab1	1.25674	0.000293731	0.00151795		Gm6377	Ercc6l
Ercc6l	1.25609	2.20947e-05	0.000190778		Slfn5	Dnajb14
Dnajb14	1.25338	1.57788e-05	0.000147062		Gm4951	Diaph3
Diaph3	1.25317	2.59972e-05	0.00021811		Stat2	Spag5
Spag5	1.25242	0.000600229	0.00270854		Sdc1	Kcnk6
Kcnk6	1.24824	8.81037e-06	9.34893e-05		Tnf	Srsf6
Srsf6	1.244	3.03067e-06	4.14205e-05		Sephs2	Dock2
Dock2	1.24384	8.59907e-07	1.51046e-05		Npy	Epb41l1
Epb41l1	1.24123	1.75389e-06	2.6955e-05		Ehd1	Mfsd6
Mfsd6	1.24045	0.000174633	0.00100711		Trem3	Nostrin
Nostrin	1.23909	0.000169619	0.000983675		Rbpms	Wbscr27
Wbscr27	1.23872	1.35704e-05	0.000131584		1600014C10Rik	Pum3
Pum3	1.236	7.09356e-06	8.02077e-05		Cflar	Rttn
Rttn	1.23477	3.38839e-05	0.000270914		Car13	Fam213a
Fam213a	1.23244	0.000640853	0.00284928		Flnb	Lpxn
Lpxn	1.2299	4.97674e-06	6.11513e-05		Abcc5	9430020K01Rik
9430020K01Rik	1.22987	2.75435e-05	0.000229255		Pid1	Serpinb6a
Serpinb6a	1.22968	1.77363e-05	0.000160824		AW112010	Fchsd2
Fchsd2	1.22925	9.95923e-05	0.000643185		Ddx58	Lpl
Lpl	1.22886	6.21363e-05	0.000435839		AI504432	Arfgef3
Arfgef3	1.22771	0.00125627	0.00488983		Abi3	Fes
Fes	1.22765	8.29315e-05	0.000554987		Cd14	Depdc1b
Depdc1b	1.22616	0.000667553	0.00294646		Pou2f2	Knstrn
Knstrn	1.22489	0.0002825	0.0014739		Ankrd37	Ggact
Ggact	1.22405	1.42215e-05	0.000136616		Cxcl2	Tuba8
Tuba8	1.22308	2.87083e-06	3.95888e-05		Slpi	AI448984
AI448984	1.22183	8.24506e-06	8.8809e-05		Igfbp4	Armc6
Armc6	1.22136	1.42852e-05	0.000136958		Prkar2b	Plbd1
Plbd1	1.22033	2.57492e-05	0.000216411		Dusp2	Rpl5
Rpl5	1.21925	3.71713e-06	4.86802e-05		Hspa1b	Phka2
Phka2	1.21875	4.14928e-06	5.31641e-05		Sell	Agmo
Agmo	1.21756	0.000958139	0.00394308		Sgms2	Prr5l
Prr5l	1.21611	0.00010291	0.000659264		Slc43a3	Vma21
Vma21	1.21558	1.28544e-05	0.000125228		Gbp7	BC005537
BC005537	1.21204	4.03727e-05	0.000310801		Ebi3	Atic
Atic	1.20913	2.23177e-06	3.2521e-05		Ms4a6c	Rhoh
Rhoh	1.20847	1.84847e-05	0.000165501		Il18	H2afz
H2afz	1.20709	1.54407e-05	0.000144964		Ift57	Spc25
Spc25	1.20705	0.000231705	0.00125905		Rnd1	Kif20b
Kif20b	1.20678	3.94627e-05	0.000305371		Tuba4a	Rasa1
Rasa1	1.20615	0.000488101	0.00229436		Mmp14	Alyref
Alyref	1.20606	2.85242e-06	3.94007e-05		Sod2	Il1rl2
Il1rl2	1.20576	4.30198e-05	0.000325829		Mcemp1	Eme1
Eme1	1.20555	1.51756e-05	0.000142734		Il1rn	Ppp1r3c
Ppp1r3c	1.20487	0.000815694	0.00346863		Pdpn	A930018M24Rik
A930018M24Rik	1.20454	7.31577e-06	8.14736e-05		Shisa3	Anxa3
Anxa3	1.20406	1.80677e-05	0.000163114		Pilra	Mbtd1
Mbtd1	1.20377	2.24658e-06	3.26265e-05		Arhgap24	Cd84
Cd84	1.20317	0.00129086	0.00499074		Slc25a37	Rhox4b
Rhox4b	1.20266	0.00154162	0.00577676		Hdc	Flrt3
Flrt3	1.19666	0.017867	0.0409689		Helz2	Cluh
Cluh	1.19652	9.39997e-06	9.82344e-05		Fcgr1	Nolc1
Nolc1	1.19633	0.00010941	0.000692749		F11r	Glul
Glul	1.19497	1.36769e-05	0.000132368		Anp32a	Grwd1
Grwd1	1.19388	1.37566e-05	0.000132891		Ppfia3	Tspan17
Tspan17	1.19378	4.32485e-06	5.48345e-05		Tnfrsf1b	Clcn5
Clcn5	1.19315	6.96899e-06	7.90822e-05		Stat1	Cast
Cast	1.19303	3.57581e-06	4.70678e-05		Ppp1r12b	Inpp5a
Inpp5a	1.18768	3.45448e-06	4.57034e-05		H2-T24	1700025G04Rik
1700025G04Rik	1.18521	4.58276e-06	5.74706e-05		Cpd	2010300C02Rik
2010300C02Rik	1.18208	5.48401e-05	0.00039335		Xaf1	Mis18a
Mis18a	1.18123	4.52409e-05	0.000339175		Aoah	Pcyox1l
Pcyox1l	1.18084	1.12465e-05	0.000113077		Vnn3	2700038G22Rik
2700038G22Rik	1.18059	2.11309e-05	0.000184024		Dhx58	Fbxl2
Fbxl2	1.17879	0.000114997	0.000720196		Zbp1	Dlgap5
Dlgap5	1.17776	0.000218618	0.00120118		Rtp4	Limk1
Limk1	1.1766	1.45532e-05	0.000138744		Pilrb1	Fah
Fah	1.17575	2.88406e-05	0.000238327		Hcar2	Frmd4b
Frmd4b	1.17214	0.00105104	0.00424436		Orm1	Csrp1
Csrp1	1.16943	7.63692e-06	8.4414e-05		Trim30d	Rcbtb2
Rcbtb2	1.16573	0.00113197	0.00450784		Smad6	C030046G05
C030046G05	1.16494	2.12819e-05	0.000185183		Gm9706	Frmd6
Frmd6	1.16489	0.00027168	0.00142535		Il15ra	Slamf8
Slamf8	1.16427	0.00102775	0.00417475		Pfkfb3	Pip5k1c
Pip5k1c	1.16031	5.91139e-06	6.98962e-05		Met	Abcb1b
Abcb1b	1.16007	8.39446e-06	9.00924e-05		Cxcl1	Traf5
Traf5	1.15992	5.6503e-06	6.75815e-05		Oasl2	Atp1a3
Atp1a3	1.15931	4.19656e-06	5.3602e-05		Slfn8	Pcyt1a
Pcyt1a	1.15709	5.04063e-06	6.17164e-05		Inhba	Pea15a
Pea15a	1.15552	1.24826e-05	0.000122878		Itgal	Snhg4
Snhg4	1.15494	0.000137759	0.000831536		Osbpl3	Man1c1
Man1c1	1.15458	2.87369e-06	3.95888e-05		St3gal5	Dhfr
Dhfr	1.15287	0.000367935	0.00181011		Irak3	Rin2
Rin2	1.15113	2.36159e-05	0.00020126		Cd300lf	Anxa4
Anxa4	1.15104	2.18384e-05	0.000188756		Acpp	Cenpe
Cenpe	1.14852	0.000218553	0.00120118		H2-Q5	Cenpm
Cenpm	1.14502	2.31933e-05	0.000198477		Ddx60	Fam20c
Fam20c	1.14467	0.000165651	0.00096499		Fam26f	Serbp1
Serbp1	1.14385	0.000157348	0.000922335		Oas3	Ifi27
Ifi27	1.14328	7.48017e-06	8.28991e-05		Herc6	Slc4a2
Slc4a2	1.14201	5.19711e-05	0.000376799		Pstpip2	Ctdsp2
Ctdsp2	1.14144	6.96322e-06	7.90822e-05		Cp	Nedd9
Nedd9	1.14108	0.000309482	0.00158353		Ifi209	Mki67
Mki67	1.1389	0.000409505	0.00197241		Mir155hg	Chek1
Chek1	1.13879	5.47259e-05	0.00039319		Ctla2b	Galnt7
Galnt7	1.13801	0.000215449	0.00118755		Iigp1	Rnf180
Rnf180	1.13789	6.18053e-05	0.000434401		Gngt2	Arih1
Arih1	1.13786	7.29441e-06	8.13632e-05		Thbs1	Tcp11l2
Tcp11l2	1.13681	0.000300477	0.00154412		Susd2	Foxm1
Foxm1	1.13644	1.94817e-05	0.000172125		Procr	G3bp1
G3bp1	1.13469	4.74258e-06	5.89037e-05		Ms4a6b	Decr1
Decr1	1.13412	1.25799e-05	0.000123392		Slco3a1	Trim2
Trim2	1.13203	0.000794178	0.0034009		Tlr2	Prkar2a
Prkar2a	1.1287	0.00114544	0.00454921		Nfkbiz	Fen1
Fen1	1.12683	3.46706e-05	0.000275078		Cd69	Spint2
Spint2	1.12574	1.59643e-06	2.49673e-05		Traf1	Aaed1
Aaed1	1.12447	6.6625e-06	7.65041e-05		Dgat2	Egr1
Egr1	1.12389	0.00486202	0.0143804		Cmpk2	Abhd14a
Abhd14a	1.12367	4.95417e-05	0.00036481		Mx1	Aqp9
Aqp9	1.12343	0.00105449	0.00425333		Ccr7	Amotl1
Amotl1	1.12223	4.57981e-06	5.74706e-05		Smpdl3b	Ubl3
Ubl3	1.12176	4.79321e-06	5.93898e-05		Plpp1	C330027C09Rik
C330027C09Rik	1.12138	0.000532247	0.00245284		Serpinb2	Brip1
Brip1	1.12013	0.00107524	0.00431683		Spic	Rars
Rars	1.1201	2.3114e-06	3.32598e-05		Klra2	Trip12
Trip12	1.11986	1.45637e-05	0.000138744		Ccrl2	Mybl2
Mybl2	1.11857	0.000265194	0.00139771		Irf7	Clta
Clta	1.11796	5.94703e-06	7.02375e-05		Hp	Pfkp
Pfkp	1.11737	3.49933e-05	0.000277426		Clec4e	Dctd
Dctd	1.11681	1.66954e-05	0.000154224		Gpr18	Tm9sf3
Tm9sf3	1.11644	1.01024e-05	0.000103793		Saa3	Tsr1
Tsr1	1.11618	0.000261109	0.00137969		Antxr1	Cdca7
Cdca7	1.11562	8.14836e-05	0.000547066		Cxcl3	Acaa2
Acaa2	1.11381	5.28167e-05	0.000381327		Marco	Stk11ip
Stk11ip	1.11317	8.95516e-06	9.47831e-05		Ifi213	Bzw2
Bzw2	1.11221	1.06492e-05	0.000108377		Acsl1	Capn2
Capn2	1.11212	7.92468e-06	8.65773e-05		Ifit1bl1	Asf1b
Asf1b	1.1113	0.000122753	0.000760671		Socs3	Sord
Sord	1.11062	7.13846e-06	8.0364e-05		Il12a	Dancr
Dancr	1.10827	0.000213343	0.00117909		Ifi44	F2rl2
F2rl2	1.10633	5.29053e-06	6.40185e-05		Il6	Kcnn4
Kcnn4	1.10541	0.000229803	0.00124937		Ptgs2	Scamp5
Scamp5	1.10386	3.02665e-06	4.14203e-05		Cxcl11	Ltc4s
Ltc4s	1.1037	1.84301e-05	0.000165232		Cd200	AU022434
AU022434	1.10352	1.24193e-06	2.04603e-05		Fscn1	Lbh
Lbh	1.10084	0.000116912	0.000730861		Adgb	Trio
Trio	1.10077	2.03224e-06	3.02961e-05		Isg20	Prcp
Prcp	1.10059	0.00120251	0.00472011		Rsad2	Map6
Map6	1.10055	1.81417e-05	0.000163494		Zfp811	Cmtm3
Cmtm3	1.09978	1.46627e-05	0.000139309		Oasl1	Cyp39a1
Cyp39a1	1.09812	3.84002e-05	0.000298713		Ifit3	Adamtsl5
Adamtsl5	1.09807	0.000356298	0.00177139		Ptges	Tmtc4
Tmtc4	1.0921	0.000153796	0.000905612		Gpr31b	Skp2
Skp2	1.09044	0.000190002	0.00108127		Slfn1	Slc17a5
Slc17a5	1.08938	3.17125e-06	4.27767e-05		Ifit2	Acy1
Acy1	1.08892	2.47865e-06	3.53712e-05		Gbp6	Rpl14
Rpl14	1.0888	3.76341e-05	0.000294393		Ifit1	Pter
Pter	1.08871	9.37755e-05	0.000614365		Il1a	Ampd2
Ampd2	1.08589	0.000265963	0.00139962		Il1b	Slc38a9
Slc38a9	1.08578	1.96048e-06	2.94385e-05		Cfb	Mocos
Mocos	1.08573	6.5704e-06	7.56144e-05		Slfn4	Mad2l1
Mad2l1	1.0855	0.000140638	0.000843035		Cxcl10	Tpm1
Tpm1	1.08363	2.63973e-06	3.70565e-05		Fpr1	Lyzl4
Lyzl4	1.08355	0.000291351	0.00150867		Il12b	Pcna
Pcna	1.08313	1.00131e-05	0.000102978		Cd38	Actr3b
Actr3b	1.0815	0.00118511	0.00467093		Lcn2	Dagla
Dagla	1.08085	8.41923e-05	0.000560885		Cxcl9	Endod1
Endod1	1.07871	3.23426e-05	0.000261215		Fpr2	Sesn1
Sesn1	1.07835	0.000547237	0.0025074		Ms4a4c	Naa50
Naa50	1.07805	4.50064e-05	0.000337907			Tpgs2
Tpgs2	1.07771	3.97622e-05	0.000306867			Pkmyt1
Pkmyt1	1.07744	5.51672e-05	0.000394716			Cdk6
Cdk6	1.07718	1.76439e-05	0.000160267			Slc37a3
Slc37a3	1.07634	2.25163e-06	3.26265e-05			Pdgfa
Pdgfa	1.07589	1.78069e-05	0.000161323			Gpr155
Gpr155	1.07566	0.000240211	0.00129609			Macrod1
Macrod1	1.07554	5.47183e-06	6.56747e-05			Dip2b
Dip2b	1.07499	7.47806e-06	8.28991e-05			Fmo5
Fmo5	1.07471	0.000383977	0.001873			Slc9a6
Slc9a6	1.07385	3.74936e-06	4.89166e-05			Plec
Plec	1.0721	2.88839e-05	0.000238494			Spred1
Spred1	1.0714	3.70513e-06	4.85846e-05			Qdpr
Qdpr	1.07068	3.36048e-06	4.47458e-05			Clec5a
Clec5a	1.07011	4.70909e-05	0.000350506			Clic4
Clic4	1.06733	0.00100659	0.00410006			Snx9
Snx9	1.06476	4.90373e-06	6.03977e-05			Slc7a1
Slc7a1	1.06411	0.000574385	0.00261327			Cdc25b
Cdc25b	1.06256	0.000111933	0.000705702			Ncl
Ncl	1.06161	0.000162091	0.000947455			Ddhd1
Ddhd1	1.06127	0.000132612	0.000807062			Mkl2
Mkl2	1.06039	6.9026e-06	7.86501e-05			Ptpra
Ptpra	1.05974	1.19985e-05	0.000119248			Man2a2
Man2a2	1.05948	4.56324e-06	5.73648e-05			Tmem202
Tmem202	1.05736	3.83523e-05	0.000298565			Rcn1
Rcn1	1.05726	7.48328e-05	0.000509355			Steap3
Steap3	1.05647	9.26775e-05	0.000608402			Add3
Add3	1.05536	0.00038069	0.00186414			Pkdcc
Pkdcc	1.05361	8.30061e-05	0.000555127			Myo1d
Myo1d	1.05353	9.87264e-05	0.000638789			Ncapg2
Ncapg2	1.05307	8.07712e-06	8.75561e-05			Stxbp6
Stxbp6	1.05133	2.40874e-05	0.000204773			Ehd4
Ehd4	1.05024	9.0038e-06	9.51515e-05			Tmem126b
Tmem126b	1.04785	0.000129763	0.000793456			Gprc5c
Gprc5c	1.0472	0.00066197	0.00292681			Eif4e3
Eif4e3	1.04564	9.22068e-06	9.71458e-05			Gpx1
Gpx1	1.04532	1.86196e-05	0.000166498			Erdr1
Erdr1	1.04521	0.00183445	0.0066454			Ralgds
Ralgds	1.04498	2.38093e-05	0.000202742			Cit
Cit	1.04472	0.000514795	0.00239482			Dip2c
Dip2c	1.04407	6.39038e-06	7.40369e-05			Knop1
Knop1	1.04345	6.44566e-06	7.44272e-05			Cad
Cad	1.04182	1.71129e-05	0.000156543			Ripk3
Ripk3	1.04167	4.86337e-05	0.000359403			Rad54l
Rad54l	1.04147	4.33979e-05	0.000327733			Nlrp10
Nlrp10	1.0414	0.000585618	0.00265388			Timm8a1
Timm8a1	1.04093	1.88352e-05	0.000167558			2017-09-09
2017-09-09	1.04048	3.45937e-06	4.57096e-05			Pgp
Pgp	1.04015	2.23576e-05	0.000192439			Prim2
Prim2	1.04	0.000197884	0.00111691			Hnmt
Hnmt	1.0385	0.00386017	0.0120367			Cbx5
Cbx5	1.03712	0.000131555	0.000801212			Espl1
Espl1	1.03699	0.000435932	0.00208033			Tceal8
Tceal8	1.03672	8.18789e-06	8.83335e-05			Lat2
Lat2	1.0349	4.83006e-05	0.000358221			Idh1
Idh1	1.03426	1.48272e-05	0.000140607			Crem
Crem	1.03368	0.000149821	0.000888788			Wsb2
Wsb2	1.03304	4.41712e-05	0.000332441			Zfp706
Zfp706	1.03219	2.47039e-05	0.000209326			Psph
Psph	1.03179	8.02511e-05	0.00054125			Hsf2bp
Hsf2bp	1.0286	1.1149e-05	0.000112231			Bambi
Bambi	1.0281	5.17507e-05	0.000375729			Ap1s3
Ap1s3	1.02807	3.56912e-05	0.000281234			Aldh16a1
Aldh16a1	1.02752	1.42968e-05	0.000136958			Tln1
Tln1	1.02723	8.73124e-06	9.30313e-05			Rbm12
Rbm12	1.02643	7.59363e-05	0.00051551			Sema4b
Sema4b	1.02583	9.63994e-06	0.000100236			Ap3d1
Ap3d1	1.02468	9.17369e-05	0.000603759			Topbp1
Topbp1	1.02442	0.000334694	0.00168176			Ilk
Ilk	1.02277	1.05947e-05	0.000108099			Gnaq
Gnaq	1.02258	1.58391e-05	0.000147366			1810013L24Rik
1810013L24Rik	1.02244	5.25446e-05	0.000380158			B4galt4
B4galt4	1.02115	0.000178485	0.00102647			Ttc30a1
Ttc30a1	1.02115	8.94278e-05	0.000589688			Arhgef7
Arhgef7	1.02115	1.17953e-05	0.000117793			Ppan
Ppan	1.01997	5.88233e-05	0.000417698			Bbs12
Bbs12	1.01877	0.00115736	0.004586			Tanc1
Tanc1	1.01876	0.000239649	0.00129406			Srsf3
Srsf3	1.01486	0.000408827	0.00197098			Pgghg
Pgghg	1.01301	1.45326e-05	0.000138744			Rrs1
Rrs1	1.01149	1.8276e-05	0.000164213			Chac1
Chac1	1.01114	0.0024864	0.00846748			Fgd4
Fgd4	1.01109	0.00170668	0.00627037			Klhl23
Klhl23	1.01082	0.0101127	0.0257192			Stil
Stil	1.01049	0.000209868	0.00116361			Hddc2
Hddc2	1.0104	0.000166236	0.000967311			Gna15
Gna15	1.01021	0.000465818	0.00219961			Cdkn2c
Cdkn2c	1.00833	0.000533284	0.00245653			Zfp395
Zfp395	1.00816	2.33019e-05	0.000199241			Aco1
Aco1	1.0077	0.000140723	0.000843035			Fam110b
Fam110b	1.00755	0.000584394	0.00264949			Rhbdf1
Rhbdf1	1.00538	1.07459e-05	0.000109052			Fam109b
Fam109b	1.0053	6.1631e-05	0.00043347			Igf2r
Igf2r	1.00397	1.69083e-05	0.000155449			Smo
Smo	1.00369	2.44845e-05	0.000207977			Rrp15
Rrp15	1.00356	0.000865918	0.0036399			Chtf18
Chtf18	1.00278	0.000491399	0.00230644			Gins1
Gins1	1.00233	0.00112414	0.0044853			Kank2
Kank2	1.00181	3.89451e-05	0.000301817			Mcm6
Mcm6	1.00083	0.000813746	0.00346604
Copz2	0.999287	3.40867e-05	0.000271905
Cetn4	0.998476	1.90142e-05	0.000169005
Ttyh2	0.997687	7.13201e-06	8.0364e-05
Lair1	0.996879	0.00280126	0.00933994
Arap3	0.994474	0.0010239	0.004164
Tlr8	0.993527	0.00344724	0.0110282
Stxbp5	0.992656	2.48687e-05	0.000210378
Cd109	0.992223	5.27627e-05	0.000381203
Pum1	0.991898	2.39295e-05	0.000203597
Plxdc1	0.991616	8.57531e-05	0.000568382
Hnrnpu	0.991082	4.33526e-05	0.000327631
Hspa4	0.986291	6.75003e-05	0.000466505
Ociad2	0.98397	9.57919e-05	0.000623702
Wdr81	0.983548	1.0832e-05	0.000109656
Hhex	0.983207	0.00020503	0.00114724
Ube2t	0.983084	0.000611878	0.00274523
Slc22a18	0.982832	1.2668e-05	0.000123995
Git2	0.981317	5.11474e-05	0.000373182
Vipas39	0.98083	2.66882e-05	0.000222854
Mastl	0.979768	0.000781378	0.0033572
Atad3a	0.978667	0.000739999	0.00320516
Abhd16a	0.977571	8.05028e-05	0.000542115
Cdc7	0.977521	0.000291212	0.00150867
Atp6v1b2	0.974352	6.43901e-06	7.44272e-05
Haus8	0.973946	8.03188e-05	0.000541354
Mbnl3	0.973261	3.01696e-05	0.00024753
Tns1	0.972998	0.00051551	0.00239599
Flna	0.972297	4.53539e-05	0.000339731
Cdc42ep3	0.971992	7.24955e-05	0.000494749
Plekho2	0.971944	1.64308e-05	0.000152188
Csrp2	0.971936	4.24744e-05	0.000323118
Nfix	0.969419	2.87661e-05	0.000237901
Antxr2	0.968608	0.00103598	0.00419337
Xdh	0.968464	6.20254e-05	0.000435356
Fam129a	0.967898	0.000110388	0.000697988
Dse	0.967294	0.000389974	0.00189867
Slc26a6	0.966892	1.21358e-05	0.000120265
Lpcat1	0.966851	1.91978e-05	0.000170188
Syce2	0.966697	0.000276917	0.00144916
Cacul1	0.965875	9.81589e-06	0.000101657
Metrnl	0.961974	0.00123407	0.00481983
Dock1	0.961673	4.27142e-05	0.000324372
Nme1	0.961126	0.000192034	0.00108925
Slc7a5	0.961087	0.0014635	0.00552606
Zdhhc21	0.961077	9.29738e-06	9.74977e-05
Tmsb10	0.960556	0.000297907	0.0015357
Adss	0.960466	9.69149e-05	0.000629141
Efcab11	0.959593	0.000288125	0.00149796
Fcgr3	0.959385	2.00424e-05	0.000175728
Hnrnpm	0.958384	0.000402247	0.00194484
BC030867	0.95567	0.000131324	0.000800638
Rhoc	0.954573	6.84865e-05	0.000471746
Cd151	0.954529	2.66071e-05	0.000222357
Lgalsl	0.953789	0.0088368	0.0231106
Bcl2l11	0.95377	0.000232287	0.00126154
Cpsf6	0.953568	5.15984e-05	0.000374886
Tax1bp3	0.953483	2.0985e-05	0.000182907
Ddx31	0.952943	0.000221453	0.00121216
Cdc45	0.951963	0.00146533	0.00552893
Sdf2l1	0.95139	0.000151339	0.000895742
Comt	0.950793	0.000197	0.00111253
Isyna1	0.948616	3.5413e-05	0.000279974
Nrros	0.948172	3.19932e-05	0.000259202
Neurl2	0.947538	8.39168e-05	0.00055977
Tgfb1	0.947478	1.17474e-05	0.000117542
Lsm2	0.944865	2.98969e-05	0.000245877
Crybg3	0.943523	8.66055e-06	9.23733e-05
Ripk2	0.942213	1.1488e-05	0.000115282
Ada	0.939047	0.00719273	0.0195164
Ube2k	0.938297	8.56033e-06	9.14929e-05
Tmem109	0.937454	2.5367e-05	0.000214068
Ang	0.936192	8.57573e-05	0.000568382
Rnf19b	0.935496	6.3181e-05	0.000441371
Bach1	0.934977	5.68589e-05	0.000405541
Hn1l	0.934634	3.78107e-05	0.000295077
Thap12	0.933536	4.27334e-05	0.000324372
Bcat1	0.932498	4.17929e-05	0.000320622
Tacc1	0.932249	8.24912e-06	8.8809e-05
Ammecr1	0.931641	0.00613348	0.0171473
Ccnh	0.930352	0.00120633	0.00472982
Heatr5a	0.92987	0.000173944	0.00100538
Fam13b	0.928185	3.44125e-05	0.00027366
Sel1l3	0.927219	0.00111297	0.00444757
E2f2	0.927079	0.000261791	0.00138259
Zc3h4	0.924718	0.00154748	0.00578611
Pecr	0.924658	0.0001025	0.000657045
Sf3b3	0.924433	3.91542e-05	0.000303211
Ccsap	0.924244	0.000287325	0.00149455
Mmgt1	0.924231	0.000517316	0.00240114
Iqgap1	0.923593	3.539e-05	0.000279974
Igf1r	0.923255	3.34076e-05	0.000268559
Ubtf	0.922562	0.000309965	0.00158495
Mmd	0.922352	0.000245783	0.00131755
Tomm20	0.92099	8.35788e-05	0.000558235
Pdpr	0.920655	5.01939e-05	0.000368042
Kynu	0.920053	0.000639088	0.00284565
Haus1	0.920001	0.000496621	0.00232482
Txndc16	0.919363	9.25753e-05	0.000608402
Otud7b	0.919304	0.000135309	0.000820099
Vsig10	0.918952	0.00141969	0.00539805
Cdk14	0.918143	0.000280214	0.00146345
Pltp	0.916388	8.56686e-05	0.000568382
Focad	0.915924	4.9674e-05	0.000365524
C1qbp	0.914836	3.74342e-05	0.000293183
Fut10	0.914408	0.000445188	0.00211864
Pdxk	0.913416	1.55111e-05	0.000145228
Pqlc1	0.91286	0.000191729	0.00108811
Fhit	0.912422	6.4382e-05	0.000447946
9130008F23Rik	0.912228	3.66717e-05	0.000287865
Zfp704	0.912055	1.24715e-05	0.000122878
Mllt3	0.910793	0.00613486	0.0171473
Lbr	0.910509	0.000603932	0.00271911
Dnph1	0.909799	8.40474e-05	0.00056028
Nrm	0.909319	8.35756e-05	0.000558235
Wdr12	0.909228	0.0025168	0.00854854
Aunip	0.909069	0.00176049	0.00643379
Nqo2	0.908538	0.00166853	0.00615642
Ube2d1	0.907633	3.78093e-05	0.000295077
E230029C05Rik	0.906329	0.000163559	0.000954514
Tfdp2	0.905379	6.05357e-05	0.000427376
Cdkn2b	0.905305	0.000119168	0.000742274
Cebpd	0.90383	0.00556665	0.0159095
Slc39a6	0.903512	2.81837e-05	0.000234207
4930579G24Rik	0.903241	0.00257145	0.00869987
Nagk	0.902981	0.000101333	0.000651578
Chchd10	0.900772	0.000495357	0.00232214
Acot11	0.900366	0.000344055	0.00172211
Mapre1	0.898851	0.000517717	0.00240167
Fbln5	0.898458	0.000826108	0.00350427
Tgm2	0.898387	0.000795895	0.00340543
Trim36	0.896585	0.000268487	0.00141075
Tex9	0.896539	0.000542451	0.00248988
Cd48	0.896468	9.15415e-05	0.000602857
Pck2	0.895648	0.000556311	0.00254447
Oit3	0.895265	0.000525801	0.00242963
Secisbp2l	0.894999	5.80263e-05	0.000413173
Clec4n	0.893959	0.0187209	0.0424936
Ppat	0.893551	0.000196392	0.00111031
Igf1it	0.893488	6.10563e-05	0.000430013
Pepd	0.89315	1.92132e-05	0.000170188
Fzd7	0.89222	9.88492e-05	0.000639184
Ewsr1	0.890818	1.92998e-05	0.000170809
Slc5a3	0.890055	0.000722736	0.00314839
Atp11c	0.889744	5.98538e-05	0.000424142
Incenp	0.888323	7.14767e-05	0.000489086
Anxa7	0.888025	4.19943e-05	0.000320874
Vdac1	0.887763	0.000119879	0.000745351
Rps3	0.887004	4.25613e-05	0.000323541
Tmem19	0.885655	0.000743397	0.00321538
Polr3g	0.885052	0.000553304	0.00253296
Acss1	0.884904	0.000306772	0.00157434
Gm2a	0.8824	0.00505129	0.0148159
Serpinb1b	0.881065	0.000234351	0.00127073
Pxdc1	0.880335	0.000259716	0.00137373
Mcub	0.879935	5.40323e-05	0.000389289
Timp1	0.879914	0.00060187	0.00271445
Arhgef12	0.878967	0.000131574	0.000801212
Gnpnat1	0.878273	0.000107669	0.00068466
Pold1	0.877563	0.00116558	0.00461327
Mir99ahg	0.875576	0.000864374	0.00363677
Mrps25	0.875054	9.26022e-05	0.000608402
Cnot11	0.874638	4.31459e-05	0.000326536
Riox1	0.874528	7.0585e-05	0.000484266
Nop10	0.873792	6.13597e-05	0.000431855
Nfkb1	0.872869	0.000265639	0.00139871
Tusc3	0.871556	0.000216086	0.00118979
Fam92a	0.869504	0.000453577	0.00215286
Smim13	0.869403	0.000118961	0.000741428
Ptprj	0.867793	0.000119286	0.000742557
Arhgap26	0.866751	0.000190504	0.00108294
Tspan14	0.865698	6.0729e-05	0.000427999
Nras	0.865405	1.64105e-05	0.000152136
Cacna1f	0.864911	4.21873e-05	0.000321881
Anxa2	0.864728	1.87215e-05	0.000166976
Snap29	0.864259	0.00033246	0.00167297
Irak4	0.863677	2.01598e-05	0.000176569
2810408I11Rik	0.863303	0.000130305	0.000795591
Rab31	0.862876	3.07142e-05	0.000250484
H2-Ab1	0.862824	0.0040596	0.0125227
Tarbp2	0.861445	0.00120923	0.00473892
Prkag2	0.860465	0.000661575	0.00292632
Slc24a3	0.860289	0.000722037	0.00314667
Zfp367	0.860207	0.000519091	0.00240614
Dgka	0.860119	0.000597884	0.00270355
Gsg1	0.85963	0.00104247	0.00421304
Plin2	0.858537	5.9507e-05	0.000421979
Pdcd4	0.858123	8.55814e-05	0.000568309
Atp13a3	0.857717	5.02296e-05	0.000368042
Rsf1	0.855593	5.13248e-05	0.000373948
Zfp207	0.855055	0.000108759	0.000689898
Rnasel	0.854564	0.000380719	0.00186414
2700099C18Rik	0.85449	0.00926827	0.0240133
Zfp518b	0.854287	0.000211804	0.00117246
4930434J08Rik	0.854122	0.00136493	0.00522802
Mrgpre	0.853662	0.00029894	0.00154025
Sf3a1	0.853552	2.78849e-05	0.000231911
Abi2	0.850996	0.000217965	0.00119887
Scrn3	0.848832	0.00119151	0.00469023
Acat1	0.848796	0.00154248	0.0057777
Nfil3	0.848363	0.000855153	0.00360383
Fkbp1a	0.848013	1.84921e-05	0.000165501
Arhgap15	0.847975	0.00351757	0.0111943
Gpd1l	0.846024	9.45729e-05	0.0006181
Adam8	0.845747	3.26471e-05	0.000263059
Pfkfb4	0.845468	8.71042e-05	0.000576202
Wdr90	0.844724	3.34525e-05	0.000268711
Zfp451	0.844228	0.00081878	0.00347604
Rdm1	0.843869	5.04611e-05	0.000369477
Vrk1	0.843185	0.000154902	0.000910058
Ttc28	0.841991	9.69313e-05	0.000629141
Rpsa	0.841616	7.85804e-05	0.000532064
Fam91a1	0.838775	0.000794132	0.0034009
Thtpa	0.837177	5.01167e-05	0.000367997
Ipo5	0.83683	5.4858e-05	0.00039335
Thap2	0.83679	3.43947e-05	0.00027366
Nxn	0.836719	0.000244318	0.0013138
Dpp9	0.836433	0.000128519	0.00078771
Kpnb1	0.836309	5.12019e-05	0.000373315
Rasgef1a	0.836039	0.00020779	0.00115767
Ttc30b	0.835451	0.00924434	0.0239644
Fam65a	0.83521	7.40127e-05	0.000504105
Sel1l	0.834477	4.86056e-05	0.000359403
Nrp2	0.833354	6.03662e-05	0.000426896
Adcy3	0.833008	4.57757e-05	0.000341962
Specc1	0.832709	0.000627934	0.00280226
Ccnyl1	0.831774	0.00010049	0.000647772
Rel	0.83177	0.000211072	0.00116966
Ckap2l	0.831645	0.000506744	0.00236258
Vim	0.831267	4.19128e-05	0.000320732
Rasal3	0.830578	0.000583619	0.00264946
Maged1	0.830518	0.0021183	0.00743923
Mrps26	0.830467	0.000650318	0.00288022
Gstk1	0.829779	0.00574235	0.0163081
Tmem261	0.828793	4.67157e-05	0.000348214
Ctnna1	0.828685	2.28734e-05	0.000195957
Haus4	0.828535	0.00115895	0.0045888
Dusp22	0.828184	0.000120083	0.000746172
Mkl1	0.826958	8.48886e-05	0.00056415
Gpatch4	0.826462	0.00391279	0.0121624
Clec4a3	0.826103	0.000967952	0.00397083
Syne2	0.82585	0.00206188	0.00729554
Nifk	0.825424	0.000117126	0.000731757
Ppargc1b	0.825289	0.000294835	0.00152214
Maoa	0.823898	0.000110451	0.000697988
Prep	0.823462	3.66326e-05	0.000287776
Abcb4	0.823288	3.70202e-05	0.00029016
Iqsec1	0.822227	4.04718e-05	0.000311317
1810011H11Rik	0.819091	0.000966175	0.00396668
Tmem171	0.819048	0.000239571	0.00129406
Usf2	0.817846	0.000184578	0.00105389
Irf5	0.817814	0.000351484	0.00175251
Aldh18a1	0.817461	0.000807202	0.003441
Mettl7a2	0.817032	0.000108545	0.000688958
Gspt1	0.816964	0.000340379	0.00170618
Ascl2	0.816704	0.019754	0.0443619
Mink1	0.81642	0.00041301	0.00198559
Cdk20	0.816008	8.74462e-05	0.000578095
Asap1	0.814499	3.56271e-05	0.000280944
Plekhm1	0.813248	0.000168805	0.000980032
Mtap	0.812836	9.35467e-05	0.00061333
Rragd	0.812821	0.00092885	0.0038459
E130308A19Rik	0.81277	6.69644e-05	0.000463716
Fance	0.812458	0.0015449	0.00577859
Ncoa3	0.812095	3.03103e-05	0.000248487
Slc7a4	0.811218	0.000100605	0.000648105
Tmem238	0.811068	0.00160498	0.00596875
Bex3	0.810188	7.91077e-05	0.000534584
Zfp652	0.810137	0.00210903	0.0074162
Arsk	0.809836	0.000286512	0.00149107
Ptms	0.809587	7.89679e-05	0.000533988
Brca1	0.808098	0.00254628	0.00864016
Raph1	0.808062	0.000603282	0.00271845
Tomm40l	0.807832	0.00436818	0.0132603
8030453O22Rik	0.807763	0.000324639	0.00164401
Asph	0.80693	0.00624724	0.0174263
Nudt19	0.803263	0.000799894	0.0034183
Rmdn2	0.80257	0.000541331	0.00248584
Mamdc2	0.801653	0.00553598	0.0158576
Tra2b	0.801443	0.0042479	0.0129757
Kcnk13	0.800209	0.00015222	0.000900442
Wdhd1	0.799089	0.000136518	0.000825215
Slc25a5	0.796979	0.00152534	0.0057199
Sfxn2	0.796574	0.0048179	0.0142702
Thumpd1	0.796146	0.00106906	0.00430034
Fam195a	0.794338	0.000311687	0.00159009
Igf2bp3	0.794229	0.00980905	0.0251448
Cc2d2a	0.794193	0.000227487	0.00123938
D6Wsu163e	0.793951	0.000239219	0.00129308
Rab6b	0.793449	0.00117483	0.00464381
Cfp	0.793056	7.66606e-05	0.000519745
Mt2	0.792983	0.000115973	0.000725424
4930427A07Rik	0.791147	0.000852008	0.00359204
Tmem41a	0.791098	0.000758755	0.00327633
Abhd14b	0.790975	0.000129179	0.000790817
Mfhas1	0.79019	2.82276e-05	0.000234385
Mt1	0.790157	0.000215421	0.00118755
Eml3	0.789317	8.44938e-05	0.000562531
Ets2	0.786701	0.00322843	0.0104641
Lmnb2	0.786454	0.00069441	0.00304939
Wdr46	0.78583	0.000474144	0.0022318
Rtn4rl1	0.785103	0.000399534	0.00193338
Rrp12	0.784884	0.00210314	0.00740104
Capn1	0.784377	0.000446627	0.00212451
Pla2g2e	0.782441	0.0103127	0.0261444
Arrb1	0.782304	9.56495e-05	0.00062356
Pradc1	0.781519	0.00198618	0.00707855
Arsb	0.78132	0.000412051	0.00198191
Socs5	0.781258	0.000738301	0.00320137
Ehd2	0.780617	0.00165501	0.00612182
Kank3	0.780592	0.000628111	0.00280226
Cpeb3	0.780375	0.000581938	0.00264415
Ccdc22	0.779342	0.00130264	0.00502772
Tagln2	0.778808	0.00024433	0.0013138
Rcn2	0.776622	0.00143881	0.00545273
Btf3l4	0.776559	9.61989e-05	0.000625172
Arhgap19	0.775398	0.001521	0.00570774
Psmc3ip	0.774364	0.017536	0.0403622
Esco2	0.774192	0.010151	0.0257975
Chtf8	0.773824	0.000175405	0.00101043
Fh1	0.773217	0.000201218	0.00113088
Prkcd	0.772691	0.000144485	0.000861081
Sardh	0.772368	0.00141542	0.00538777
Spint1	0.771751	0.000903132	0.00376052
Npas2	0.771599	0.000768007	0.00330524
Rbm14	0.771505	0.000931183	0.00385207
Tra2a	0.771431	0.000765032	0.00329792
Kpna2	0.771026	0.000603954	0.00271911
Nhp2	0.76984	0.000893059	0.00373467
Ranbp1	0.768913	0.000359106	0.00178278
Dnajc9	0.768423	0.00111159	0.00444378
Spr	0.767351	0.000217963	0.00119887
Rpp40	0.767115	0.000871351	0.00365868
Manba	0.76703	0.000161792	0.00094624
St3gal2	0.766815	5.29454e-05	0.000381989
Mettl13	0.766784	0.000112406	0.000707825
Cmss1	0.766567	0.000655411	0.00290029
Ece2	0.766221	0.0023201	0.00803071
Tcf3	0.765774	0.00090869	0.00377866
Map3k20	0.765422	0.00135098	0.00518638
Efemp2	0.765236	0.000134875	0.000817946
Cux1	0.763885	0.000180351	0.00103432
Pycard	0.763371	0.000899679	0.00375326
Map3k12	0.763058	4.35183e-05	0.000328403
Lsp1	0.763039	0.00208864	0.00736756
Btbd1	0.762173	0.000429983	0.00205763
Pfas	0.761412	0.000702459	0.0030782
Tmem71	0.761182	0.000531151	0.00244997
Ttc21b	0.760338	0.000609291	0.00273956
Ube2i	0.759692	0.000919552	0.00381769
Pura	0.759031	0.000381683	0.0018669
Suv39h1	0.757974	0.000192778	0.00109227
Abcg3	0.757949	0.00574496	0.016311
Rgl1	0.75727	0.0134379	0.0324909
Slc1a4	0.756689	0.000463155	0.00219104
Socs1	0.756024	0.010834	0.027186
Epas1	0.755239	0.0052814	0.0153062
Pigp	0.753669	0.000543339	0.00249285
Pstpip1	0.753614	0.000799752	0.0034183
Serpinb12	0.753608	0.00306165	0.0100272
Depdc1a	0.752587	0.00261283	0.00882257
Wipf1	0.751489	0.000257247	0.00136277
Osbpl11	0.751331	0.000143107	0.000854348
Tspan13	0.750858	5.73989e-05	0.000408987
Ppp2r3a	0.749937	0.000247119	0.00132266
B4galnt1	0.749625	0.00017219	0.000996829
Slc41a2	0.749389	0.00022625	0.00123394
Arglu1	0.74877	0.000150623	0.000893035
Man2b2	0.748426	0.000314647	0.00160361
Palb2	0.748122	0.00036205	0.00179035
Nme4	0.747384	0.000792649	0.00339716
Pdss1	0.747042	0.00343334	0.0109973
Dusp7	0.746695	4.43808e-05	0.000333695
Sh3bgrl2	0.746597	0.000350793	0.00175013
Tcf7l2	0.745991	0.00138372	0.0052807
Atp6v1a	0.745915	0.000758181	0.00327522
Vars	0.745512	0.000315876	0.00160909
Gle1	0.744964	0.000712083	0.00311378
Sbk1	0.744929	0.000491444	0.00230644
Cdt1	0.744448	0.000635467	0.00283142
Ahnak2	0.743853	0.00241035	0.00826926
Cst3	0.743477	0.00024668	0.00132167
Tmem64	0.742167	8.64414e-05	0.00057255
Slc45a3	0.741496	9.70232e-05	0.000629343
Tfb2m	0.741488	0.000143553	0.000856024
Bag3	0.74074	0.000382964	0.00186982
Btbd3	0.740421	0.000112966	0.00071005
Ssbp3	0.740416	0.000460584	0.00218287
Fgfbp3	0.739595	0.000359464	0.0017837
Prmt3	0.73953	0.0107092	0.0269318
Ptbp1	0.739311	8.92699e-05	0.000589022
Rfc4	0.738763	0.0107354	0.0269779
Fut4	0.738057	0.00162505	0.00602176
Sgol2a	0.737957	0.0146722	0.0349499
Fasn	0.737747	0.00368209	0.0116072
Ap2b1	0.737622	0.00612304	0.0171306
Dpp8	0.737509	0.000205653	0.00114948
Zhx3	0.737227	0.000299748	0.00154211
Cdc26	0.737076	0.00281865	0.00938583
Hmgn1	0.736653	0.000153882	0.000905612
Dtl	0.736339	0.00712979	0.0193914
Ak3	0.73588	0.00848136	0.0223334
Galnt6	0.735714	0.0022037	0.00768435
2810414N06Rik	0.735342	8.68328e-05	0.000574774
Hgsnat	0.735073	0.0107243	0.0269633
Ilf3	0.733887	0.00102667	0.00417364
Ikzf2	0.733637	0.000640834	0.00284928
Haus5	0.733538	0.00158129	0.00589339
Dhx9	0.733188	0.00396023	0.0122856
Rgs10	0.733101	9.48439e-05	0.000619089
Pam	0.732553	0.00642082	0.0178019
Tmem150a	0.732507	8.11302e-05	0.000545047
Osgep	0.731926	0.000259689	0.00137373
Atg9b	0.731649	0.00305145	0.0100064
Tspan4	0.731162	0.000310544	0.00158661
Smad5	0.731134	0.000122784	0.000760671
Lgals3	0.730975	0.000101663	0.000652082
Tmem29	0.730621	0.000407564	0.00196581
Abhd17c	0.730049	0.000163576	0.000954514
Hnrnpc	0.729969	0.000208953	0.00116165
Mrpl42	0.729739	0.000308344	0.00158005
2017-09-08	0.729044	0.000101194	0.00065109
0610012G03Rik	0.728887	0.00213203	0.00747663
Fam117b	0.728668	0.000187493	0.00106935
Tmem14a	0.727534	0.00918474	0.0238278
Cdk4	0.725266	0.000725786	0.00316034
Agk	0.724406	0.000375324	0.00184295
Dnajc3	0.723377	0.00113705	0.00452633
Hnrnpk	0.722617	0.000257137	0.00136277
Ptma	0.722448	0.000123666	0.00076385
Zdhhc3	0.722269	0.000209652	0.00116361
Bin1	0.72224	0.000422302	0.00202556
Ywhaz	0.721654	0.0194335	0.0437847
Cenpv	0.721446	0.00136855	0.00523826
Speg	0.720675	0.0192632	0.0434861
Mapk1ip1l	0.720616	0.000460924	0.00218348
Ydjc	0.720484	0.00132861	0.00510995
Atp2a3	0.720202	0.000440238	0.00209798
Adam15	0.72019	0.000496828	0.00232482
Ackr4	0.719518	0.000714365	0.00312175
Myo5a	0.719371	0.000319253	0.00162229
Akt2	0.719139	0.000153773	0.000905612
Nup85	0.719077	0.00328811	0.010611
Wdr1	0.718939	0.00273115	0.00914152
Ndst1	0.718675	0.00022201	0.00121402
Agap3	0.71837	0.000553725	0.00253376
Fam126a	0.717906	0.000165323	0.000963626
Emc8	0.717881	8.82949e-05	0.000583333
Ddx46	0.717811	0.000215756	0.00118861
Aig1	0.716777	0.000953333	0.00392799
Cbfb	0.716346	0.000132842	0.000807988
Erlin2	0.716286	0.000253328	0.00134752
Map3k6	0.715287	0.00184276	0.00666384
Treml1	0.714895	0.000901849	0.00375888
Atp2c1	0.714653	0.00161236	0.0059876
Arl6ip5	0.714178	0.000156576	0.000918849
Khk	0.713666	0.000307242	0.00157596
Ska3	0.713538	0.0148962	0.0354126
Irf2	0.713502	0.00148314	0.00558199
Rnaseh2a	0.712854	0.00013695	0.000827139
Psd3	0.712834	0.00271003	0.0090826
Myo1g	0.711491	0.000247459	0.00132338
Fundc2	0.71139	0.00139625	0.00532458
Aldh1l1	0.711331	0.000613769	0.00275083
Taf4b	0.710781	0.000319224	0.00162229
Kdelc2	0.710649	0.00100105	0.0040838
Lmo2	0.71041	0.000208485	0.00116029
Smpd4	0.710189	0.000310861	0.00158745
Otulin	0.708403	0.000849462	0.00358423
Huwe1	0.708356	0.000235891	0.00127728
Rab11b	0.707993	0.000250773	0.00133737
C3ar1	0.70702	0.00334928	0.0107736
Dsn1	0.70695	0.000299234	0.001541
Piezo1	0.706774	0.000579206	0.00263289
Slc6a6	0.70672	9.6057e-05	0.000625035
Arhgap9	0.706322	0.000472183	0.0022256
Galk1	0.706115	0.000364117	0.00179645
Cnr2	0.705756	0.00312006	0.0101765
Hn1	0.705313	0.000760849	0.00328263
Ipo4	0.705206	0.00349214	0.0111264
Poc1a	0.705021	0.00351404	0.0111865
Cited2	0.704829	0.00143057	0.00542746
Litaf	0.704668	0.000117727	0.000734624
Marveld1	0.704139	0.000584194	0.00264949
Gtf3a	0.704123	0.000717537	0.00313366
1810034E14Rik	0.703759	0.000452656	0.00215022
Mad1l1	0.703415	0.00020975	0.00116361
Morn2	0.702853	0.0123211	0.0302287
Aggf1	0.702427	0.0003201	0.0016258
Cd164	0.700833	0.00227163	0.00789197
Fbxo33	0.700187	0.000161392	0.000944438
Fam111a	0.69984	0.00132597	0.00510359
Herpud1	0.69973	0.00026416	0.00139297
Cradd	0.699429	0.000208603	0.00116033
Orc1	0.699291	0.00114002	0.00453438
9130023H24Rik	0.698637	0.00455713	0.0137178
Nabp1	0.697989	0.00472771	0.0140803
Sf3b4	0.697651	0.000291568	0.00150904
Smc3	0.695561	0.000652518	0.00288872
H2afx	0.695393	0.000598865	0.00270562
Cotl1	0.693294	0.00158129	0.00589339
Fbxw7	0.693244	0.00169927	0.00624755
Csrp2bp	0.69285	0.0010997	0.00440475
Rai14	0.692451	0.00366393	0.0115641
Wdr11	0.6916	0.000903238	0.00376052
Ski	0.691069	0.00015076	0.000893335
Hipk3	0.690926	0.00855799	0.0224952
Uck2	0.690817	0.00340285	0.0109132
Rcc1	0.69032	0.000295009	0.00152228
Gas5	0.689906	0.000786083	0.00337181
Zfp318	0.689804	0.00637469	0.0177149
Sfmbt1	0.689627	0.000183244	0.00104743
Tec	0.689588	0.000993652	0.00405695
Zfp385a	0.689465	0.00305061	0.0100064
Ubap2l	0.689104	0.000143234	0.000854612
Rab8b	0.688836	0.000666233	0.00294289
Tmem18	0.688547	0.00110534	0.00442387
Ttc7b	0.68814	0.000759393	0.00327771
Ropn1l	0.688013	0.00444074	0.013431
Baiap2	0.687375	0.00125672	0.00488983
Gla	0.686843	0.00526835	0.0152764
Cep68	0.686513	0.000827872	0.00350888
Ercc6	0.686087	0.000366847	0.00180647
Eps15l1	0.685508	0.00021171	0.00117246
Cdc42bpb	0.684227	0.000242076	0.00130362
Glcci1	0.683892	0.000796891	0.00340828
Rbl1	0.683302	0.0165314	0.0384864
Mpp6	0.682637	0.0024919	0.00847508
Hipk2	0.682138	0.000880179	0.00369126
Rpl10a	0.681536	0.000108922	0.000690459
Bcl7c	0.680653	0.000280825	0.0014659
Glud1	0.679717	0.000399487	0.00193338
Ybx3	0.679651	0.000220786	0.00121116
Aplf	0.679059	0.000775347	0.00333406
Glg1	0.678522	0.00019418	0.00109961
Npdc1	0.678275	0.000808852	0.00344662
Erh	0.677939	0.000572499	0.00260699
Gfra2	0.677158	0.000613283	0.00275034
Atr	0.676949	0.000522144	0.00241813
Prdx4	0.676912	0.00167726	0.00616882
Washc5	0.67689	0.000352873	0.00175774
Hsd17b4	0.67678	0.0016625	0.00614076
Rab3gap2	0.676723	0.000525513	0.00242938
Tpd52l2	0.676589	0.000370157	0.00182017
Sike1	0.676273	0.000501428	0.00234211
Mnd1	0.676155	0.00112184	0.00447783
Tle4	0.675952	0.000255645	0.00135775
Khsrp	0.675811	0.00370125	0.0116499
2610507B11Rik	0.675171	0.000794556	0.00340111
Mesdc1	0.675148	0.000289337	0.00150125
Sgol1	0.674696	0.00285307	0.00948211
Prnp	0.673511	0.000121138	0.000751825
Gm11545	0.673325	0.000609811	0.00274071
Purb	0.673232	0.000674446	0.00297055
Cdc14b	0.672718	0.0011158	0.00445719
Aff1	0.672496	0.000334405	0.00168113
Satb2	0.672386	0.000965995	0.00396668
Tpm2	0.672214	0.000357168	0.00177486
Recql	0.671897	0.0028038	0.00934539
Hnrnpa0	0.671063	0.000245615	0.00131755
Serpinb1a	0.67097	0.000583955	0.00264949
Memo1	0.670906	0.000499339	0.00233341
Eef1d	0.670879	0.00089783	0.00374855
Tmem173	0.670627	0.00117758	0.00464831
Msl3	0.67023	0.000260086	0.00137499
Msh2	0.669955	0.00436319	0.0132535
Creg1	0.669943	0.000804289	0.00343419
Rnase2b	0.669886	0.000645528	0.00286268
Rbm45	0.669632	0.000402278	0.00194484
Mtfr2	0.669609	0.00872338	0.0228776
Ptp4a2	0.669572	0.00120416	0.00472438
Nkrf	0.669416	0.00136985	0.0052413
Sdf4	0.668286	0.00128021	0.00496255
Larp7	0.667929	0.0138969	0.03339
Sf1	0.667842	0.000449503	0.00213622
Sugt1	0.665827	0.000141585	0.000847218
Rcor1	0.665013	0.000600299	0.00270854
Rnh1	0.664894	0.000650103	0.00288022
Nr4a1	0.664414	0.00022763	0.0012395
Stat5a	0.663287	0.0106181	0.0267408
Slc39a11	0.663095	0.000403907	0.00194999
Lockd	0.662773	0.00371142	0.0116783
Rpl7l1	0.662756	0.00465597	0.0139241
Agpat3	0.662578	0.000409054	0.00197116
Smc1a	0.662428	0.00103211	0.00418426
Tpcn1	0.661914	0.00267734	0.00899052
Myof	0.661136	0.000691348	0.00303724
Abcb10	0.660882	0.000236186	0.00127802
Srrt	0.660732	0.00146408	0.00552621
Shq1	0.66045	0.00229611	0.00795992
Gpx7	0.660332	0.00174288	0.00638296
Rpl37a	0.658957	0.000251136	0.00133761
Ppih	0.658198	0.00916147	0.0237913
Pdk1	0.658103	0.0014204	0.00539877
Dennd6a	0.657044	0.0031913	0.01036
Akr1b8	0.65679	0.00987668	0.0252681
Npm1	0.6567	0.000473488	0.00222973
Retsat	0.656663	0.000866173	0.0036399
Nnt	0.656093	0.00293488	0.00970104
Eif4g1	0.655594	0.00387601	0.0120678
Fancd2	0.655536	0.00316584	0.0102999
Atp5e	0.65549	0.000398245	0.00192986
Selenbp1	0.654125	0.00332383	0.0107062
Tial1	0.653563	0.00119874	0.00470847
Cldn11	0.652596	0.00279039	0.00930971
Armcx2	0.652282	0.00223	0.00776664
Myadm	0.652248	0.000212384	0.00117441
Hectd3	0.65177	0.000325013	0.0016443
Tarsl2	0.651676	0.00708803	0.019294
Fancl	0.651296	0.000449135	0.00213545
Ankle1	0.65122	0.00483654	0.0143132
Nrp	0.650892	0.00124997	0.00487087
Cep41	0.650753	0.00129357	0.00499751
Eif4b	0.650637	0.000240277	0.00129609
Dtymk	0.650539	0.00889333	0.0232232
Akap1	0.649718	0.00582423	0.0164532
Eif4ebp2	0.648762	0.00036236	0.00179035
Mt3	0.648638	0.00258052	0.00872487
Hadh	0.648483	0.00217806	0.00760778
Eif3l	0.647774	0.00038024	0.00186414
Ttc13	0.647172	0.000530978	0.00244997
Celf2	0.647151	0.00610967	0.0171117
Bbs7	0.647145	0.00685372	0.0187738
Nfam1	0.646055	0.00240085	0.00824129
Wdr4	0.645578	0.00262175	0.00884402
Fbxo4	0.645311	0.00105317	0.00425131
Rnft1	0.645232	0.00268537	0.00901163
Abca9	0.642978	0.00149288	0.00561647
Ckap2	0.642854	0.00352526	0.0112085
Rps20	0.642433	0.00525272	0.0152506
Oip5	0.642306	0.00056948	0.00259667
Zbtb1	0.642245	0.00170956	0.00627426
Tgfbr3	0.639677	0.00982443	0.025178
Csnk1g2	0.639107	0.000473353	0.00222973
Cfap126	0.638711	0.00239338	0.00822655
Gnpda1	0.638444	0.00119228	0.00469023
Gtf3c2	0.638184	0.0018415	0.00666384
Tmcc2	0.637928	0.00197095	0.00703154
Cltc	0.637281	0.00501507	0.0147361
Snrpg	0.636828	0.000395791	0.00192157
Slc40a1	0.636474	0.0118195	0.0292478
Pacrg	0.636446	0.00135253	0.00518797
4930428B01Rik	0.636414	0.000718373	0.003135
Smim5	0.636295	0.00244427	0.00834326
Tnfsf4	0.635701	0.000769421	0.00330995
Glo1	0.635617	0.00130272	0.00502772
Ttc8	0.635583	0.0116403	0.0288663
Lrfn4	0.635513	0.00838083	0.022142
Lman2	0.635224	0.00117723	0.00464831
Dpep3	0.63427	0.00101279	0.00412208
Taf9b	0.634205	0.00503516	0.0147784
Tmem132a	0.634054	0.00180611	0.00656572
Paqr3	0.633492	0.00273961	0.00916687
Carns1	0.632618	0.000605623	0.00272425
Rfc3	0.631986	0.00491348	0.0145035
Eid2	0.631546	0.00615206	0.0171839
AU015536	0.631499	0.00403385	0.0124766
Renbp	0.630693	0.000273917	0.00143564
Dag1	0.63023	0.000288992	0.00150096
Atp8a1	0.630224	0.00167491	0.00616676
Arf3	0.629285	0.00207714	0.00733702
Sh3rf1	0.629133	0.000395163	0.00191942
Atp5k	0.628991	0.00186349	0.00672469
Exoc8	0.628528	0.00121046	0.00474192
Rnpc3	0.628144	0.00558443	0.0159559
Ldhb	0.627675	0.00511863	0.0149555
Tox4	0.627237	0.00029483	0.00152214
Man2b1	0.626699	0.00385387	0.0120242
Isy1	0.626639	0.00193643	0.00693228
Pole3	0.626115	0.00127964	0.00496219
9430038I01Rik	0.626053	0.0024153	0.00828264
Echdc3	0.625045	0.00249112	0.00847508
Arhgef1	0.624891	0.00128618	0.00498009
Eef2k	0.623877	0.0044184	0.0133741
Mfn2	0.623639	0.000586104	0.00265492
Slc18b1	0.623593	0.0039601	0.0122856
Crebbp	0.623283	0.00160264	0.00596221
Diexf	0.622413	0.00243718	0.00833004
Sdhc	0.622267	0.000742735	0.00321386
Il10rb	0.621868	0.0010385	0.00420193
Gramd1b	0.621504	0.00235433	0.00811491
Galnt2	0.620341	0.000350271	0.00174899
Nsl1	0.619115	0.00969633	0.0248879
Ptrh1	0.618903	0.00152476	0.00571979
Cnih1	0.618493	0.000459098	0.00217682
Hexa	0.618196	0.000516315	0.00239865
Khdrbs1	0.617887	0.00503405	0.0147784
Smarcb1	0.617092	0.00307216	0.0100584
Ywhab	0.616852	0.000301507	0.00154808
Dcps	0.616631	0.000883571	0.00370322
Dbi	0.616508	0.000453628	0.00215286
Tubb5	0.615698	0.00376094	0.0117911
Kcnd3	0.615628	0.00122601	0.00479376
Anapc1	0.614793	0.00752125	0.0201964
Rab38	0.614492	0.00123881	0.00483469
Ppp4r1	0.614016	0.000781913	0.00335804
Etos1	0.613639	0.00337192	0.0108274
Acot2	0.613403	0.00666812	0.0183529
Sdha	0.612509	0.000288504	0.00149918
Fam43a	0.612301	0.0130894	0.0317746
Ppp1r21	0.612227	0.00119593	0.00470101
Fig4	0.612082	0.000642833	0.00285317
Ipo13	0.611242	0.000360411	0.00178669
Rps25	0.610445	0.00390747	0.0121521
Tbca	0.610308	0.00182286	0.00661266
Agpat2	0.610132	0.00266868	0.00897224
Lfng	0.6098	0.00206334	0.00729822
Ccdc115	0.609762	0.00224635	0.00781727
Actl6a	0.609712	0.00320488	0.0103975
Fam168b	0.609696	0.000424816	0.00203573
Fbxo31	0.608681	0.000534411	0.00245953
Mum1	0.608473	0.00334995	0.0107736
Cnnm3	0.608435	0.00128824	0.00498288
Commd4	0.60822	0.000818352	0.00347565
Aven	0.607624	0.00625425	0.0174411
Zbtb42	0.607271	0.000751621	0.00324823
Slc44a1	0.607047	0.000625263	0.00279437
Fam84b	0.606901	0.000545709	0.00250262
Nme2	0.606544	0.000973774	0.00399155
Sat1	0.605848	0.00205358	0.00727317
Wdr91	0.60575	0.000930714	0.00385167
Dtnbp1	0.605565	0.00214939	0.00752542
Plcd1	0.605516	0.00354329	0.0112554
Lrp6	0.605473	0.00719268	0.0195164
Cers4	0.605163	0.0222325	0.0488463
2410002F23Rik	0.604475	0.00170901	0.00627426
Tbc1d22a	0.603529	0.000805455	0.00343638
Csgalnact2	0.60287	0.00105443	0.00425333
Tmem131	0.602646	0.000428167	0.00204989
Rbsn	0.602145	0.000696331	0.00305264
Cmbl	0.602119	0.00607253	0.01704
Sf3a2	0.600943	0.00471895	0.01407
Dgkg	0.600637	0.00863958	0.0226808
Dennd2a	0.600474	0.0121666	0.029949
Ints6	0.598643	0.00673177	0.0185034
Prpf4b	0.598025	0.0150068	0.0356184
Lima1	0.597995	0.000343858	0.00172195
Yars	0.597605	0.00202157	0.0071824
Nup155	0.597475	0.00177118	0.00646599
Prodh	0.597431	0.00155563	0.00581241
Slc25a24	0.597305	0.0128096	0.031183
Ndufa4	0.597166	0.000572363	0.00260699
Gcsh	0.596767	0.0014612	0.00552215
Mospd3	0.596559	0.00162057	0.00601379
1700020I14Rik	0.596097	0.000411958	0.00198191
Eif4ebp1	0.595973	0.00244555	0.00834488
Acadm	0.595903	0.000665216	0.00293991
Zfyve21	0.595582	0.000524775	0.00242764
Mtbp	0.595179	0.00556303	0.0159095
A130078K24Rik	0.595143	0.00558995	0.0159629
Rpl22	0.594851	0.000566102	0.00258354
Ptrhd1	0.594378	0.00476159	0.0141521
Rnf166	0.594361	0.0021921	0.00764649
Prkx	0.59397	0.000402742	0.00194618
Sun2	0.593946	0.000597692	0.00270355
Tspyl3	0.59341	0.0136952	0.0329985
Sh3glb1	0.592869	0.00146207	0.00552265
Crat	0.592302	0.000381258	0.00186589
Syngr2	0.592225	0.00261142	0.00882069
Meis1	0.592062	0.000569414	0.00259667
Car3	0.592012	0.00638421	0.0177318
Caprin2	0.591635	0.00302374	0.00993545
Arhgef11	0.591234	0.000782224	0.00335804
Polr3k	0.591172	0.00263674	0.00888878
Mcur1	0.591121	0.00315509	0.0102714
Ctnnd2	0.591047	0.00561033	0.0160034
Ier3	0.59099	0.00616553	0.0172169
F7	0.590936	0.0034105	0.0109343
Ctbp1	0.590879	0.000339691	0.00170356
Ust	0.590359	0.00631292	0.0175763
Peak1	0.590085	0.000792602	0.00339716
Dusp5	0.589761	0.022182	0.0487578
Sh3pxd2a	0.58952	0.00474543	0.0141081
Nsa2	0.589144	0.0005922	0.00268135
Eef1akmt1	0.589136	0.0046715	0.0139605
Hmg20a	0.58884	0.000675915	0.00297449
Afap1	0.588348	0.00639949	0.0177552
Ncoa5	0.588328	0.00106817	0.00429845
2010001K21Rik	0.587589	0.000735617	0.0031924
Nedd1	0.587378	0.00239945	0.00823921
Hnrnpl	0.586446	0.00611837	0.0171268
D630004K10Rik	0.586425	0.00600045	0.0168743
Smdt1	0.585939	0.0018633	0.00672469
Tifab	0.58548	0.0073102	0.0197729
Qser1	0.585355	0.00437634	0.013274
Zfp493	0.585127	0.00286697	0.00951915
Cdca4	0.58476	0.00123058	0.00480799
Slc25a32	0.584591	0.00724067	0.019631
St3gal6	0.58449	0.0210182	0.0467444
Pus7l	0.58434	0.00242351	0.00830527
Nckipsd	0.584063	0.000624729	0.00279319
Cdc25c	0.582913	0.0217634	0.0480299
Etfb	0.582859	0.00293828	0.00970609
Degs1	0.582265	0.00104189	0.00421234
Slc35g1	0.582022	0.00207319	0.00732789
Mmachc	0.581859	0.0100305	0.0255606
Thbd	0.581543	0.00693476	0.0189506
Sh3pxd2b	0.581319	0.000841307	0.00355257
Chic2	0.580768	0.00789221	0.0210066
Ptbp3	0.580745	0.000766178	0.00330012
Cks2	0.580721	0.0157453	0.0370442
Pknox1	0.579719	0.000977285	0.00400277
Pop1	0.579431	0.0104341	0.0263749
Mfn1	0.579286	0.000940235	0.0038833
Lrrfip1	0.579133	0.00307487	0.0100615
Rptoros	0.578196	0.000465278	0.00219807
Hsd3b2	0.57819	0.000975471	0.00399692
Fam72a	0.57795	0.0167822	0.038939
Etfbkmt	0.577822	0.0225851	0.0494948
Lasp1	0.577818	0.0155403	0.0366324
Csf2rb	0.577766	0.00171273	0.00628364
Hdac4	0.577348	0.00319759	0.0103771
Leprot	0.57705	0.00136295	0.00522454
Arf6	0.57646	0.00407356	0.0125544
Ubash3b	0.576225	0.00043873	0.00209271
Cenpu	0.576131	0.00404668	0.0125051
Wwc1	0.575764	0.00291857	0.00965949
4833423F13Rik	0.574921	0.00687249	0.0188202
Crim1	0.574788	0.00151448	0.00568741
Sh2b3	0.574785	0.00428444	0.0130681
Mgea5	0.574775	0.0134778	0.0325342
Rpl27	0.574589	0.00491545	0.0145052
Btk	0.574174	0.00689599	0.0188677
Cyp20a1	0.574119	0.00472792	0.0140803
D430042O09Rik	0.574108	0.0018364	0.0066501
Cdip1	0.574095	0.00119289	0.00469084
Rad54b	0.573739	0.0148218	0.0352763
Tfap4	0.573589	0.00329933	0.0106405
Cops7b	0.57326	0.00230345	0.00797842
Katnbl1	0.571781	0.00587973	0.0165889
Setd4	0.571433	0.00244059	0.00833621
S100a13	0.571344	0.00309586	0.0101136
Glb1	0.571336	0.000904519	0.00376434
Kyat3	0.571073	0.000814276	0.00346687
Dnmbp	0.570113	0.000883746	0.00370322
Prdm1	0.569967	0.0221353	0.0487259
Mical2	0.569753	0.00184263	0.00666384
Npc1	0.569456	0.00119652	0.00470155
Smarce1	0.568855	0.00339332	0.010886
Pnpla7	0.568641	0.00241616	0.00828285
Rbbp7	0.568165	0.00404957	0.0125103
Patj	0.567929	0.00458167	0.0137734
Chd4	0.567742	0.00100141	0.0040838
Grk5	0.567477	0.00343618	0.011003
Selenop	0.567017	0.000935002	0.00386478
Tpk1	0.566986	0.00881832	0.0230681
Dus3l	0.566422	0.0137362	0.0330807
Rpa1	0.566172	0.00308188	0.0100807
Sbf2	0.5656	0.00898121	0.0234172
Zxdc	0.565118	0.00188885	0.00679487
Map7	0.56485	0.0078295	0.0208666
Eif4a1	0.564806	0.00661717	0.0182369
Rab11fip4	0.564311	0.0152888	0.0361303
Rfx1	0.56429	0.00330855	0.0106636
Il1r1	0.564255	0.00368536	0.0116105
Plin3	0.564224	0.000838754	0.00354597
Psap	0.5634	0.00089182	0.003731
1810058I24Rik	0.563335	0.00223064	0.00776664
Mrpl36	0.563082	0.00204583	0.00725364
Tfdp1	0.562936	0.00235561	0.00811559
Wdr62	0.562009	0.0068532	0.0187738
Tnfrsf13b	0.561872	0.00494094	0.0145638
Atp5g2	0.561853	0.000956477	0.00393781
2017-03-06	0.56135	0.00249003	0.0084743
Kcna2	0.560785	0.011806	0.0292212
Yy1	0.560726	0.0056637	0.0161113
Aldh9a1	0.560372	0.00137233	0.00524278
Mettl8	0.560128	0.00227762	0.00791013
Paics	0.559886	0.00124913	0.00486943
Rmnd5a	0.559601	0.00246976	0.00841639
4930537H20Rik	0.559202	0.00386022	0.0120367
Ube2v2	0.559193	0.00782424	0.0208579
Mettl1	0.558556	0.00971515	0.0249288
Tnfrsf12a	0.55837	0.0024722	0.00842192
Btbd2	0.558234	0.00096784	0.00397083
Cep63	0.557985	0.00362105	0.0114532
BC017158	0.557969	0.00558817	0.0159622
Rchy1	0.557551	0.0010041	0.00409316
Stau2	0.557417	0.0010965	0.00439536
Dnajb5	0.557303	0.00167074	0.00615874
Mobp	0.557219	0.00167559	0.00616707
Pih1d1	0.55708	0.00114658	0.00455201
Qtrtd1	0.556423	0.00845658	0.0222852
Vps13b	0.556225	0.00348359	0.011117
Plekha3	0.555621	0.00352054	0.0112003
9630010G10Rik	0.555433	0.00968734	0.0248847
Gtf2i	0.554863	0.00610893	0.0171117
Arl2bp	0.554416	0.00235368	0.00811491
Synpo	0.554317	0.00601348	0.0169064
2210408K08Rik	0.553462	0.00327933	0.0105874
Tsr2	0.55251	0.0152534	0.0360795
Tes	0.552431	0.00749426	0.0201637
Ankrd10	0.552086	0.000621965	0.00278324
Nucks1	0.551916	0.00578582	0.0163821
D030063E12	0.551332	0.00303979	0.00997768
Nob1	0.550527	0.00581372	0.0164386
Neil3	0.550191	0.00341552	0.010947
Rc3h1	0.549943	0.00117458	0.00464381
Nop56	0.549938	0.0153438	0.0362353
Zpr1	0.549871	0.00371443	0.0116797
Tars2	0.54987	0.0133506	0.0323327
Rnf125	0.549715	0.0028386	0.00944313
Dennd1a	0.549161	0.00369541	0.011635
Gas2l3	0.548522	0.0134213	0.0324658
Mtch1	0.548351	0.00267595	0.00898876
Foxp3	0.547104	0.00734425	0.0198184
Spef2	0.546778	0.00311158	0.0101553
Snrpf	0.546522	0.003025	0.00993545
Riox2	0.545284	0.00311156	0.0101553
Zfp710	0.545207	0.00194557	0.00695611
Elk4	0.545103	0.000987066	0.00403484
Lhpp	0.54389	0.00411376	0.0126406
Ccbe1	0.54373	0.00331666	0.0106864
Gsn	0.543691	0.00208808	0.00736756
Nomo1	0.54314	0.00277675	0.00927017
Ggt5	0.543053	0.00190148	0.00682173
Hnrnpab	0.542489	0.00420874	0.0128827
Mir22hg	0.541616	0.0116241	0.0288401
Rps15	0.541455	0.001594	0.00593646
Mrps28	0.540287	0.00627045	0.0174768
Cep250	0.540202	0.0048714	0.014404
Ak2	0.539477	0.00461873	0.0138308
Zcchc24	0.539307	0.0009115	0.0037873
Sgk3	0.539214	0.00112515	0.00448759
Nckap1	0.53902	0.00107004	0.00430241
Spa17	0.538701	0.0134586	0.0325136
Bzw1	0.538654	0.001173	0.00464085
Ncaph2	0.538521	0.0023881	0.00821358
Rad51b	0.538372	0.00829011	0.0219191
Smco4	0.537092	0.0167979	0.0389666
Helz	0.536735	0.0137812	0.0331551
Fanci	0.536699	0.00213166	0.00747663
Thyn1	0.536638	0.00302408	0.00993545
Rbfa	0.536268	0.0100679	0.0256305
Fgf17	0.535983	0.00308862	0.0100995
Nt5dc3	0.535965	0.00144983	0.00549046
C330006A16Rik	0.53567	0.00209251	0.00737618
Ccdc151	0.535531	0.00318808	0.010356
Rreb1	0.535143	0.0109348	0.0273925
Snrpb	0.534827	0.00145191	0.00549633
Cmtr2	0.534708	0.00549299	0.0157687
Btrc	0.5342	0.00574707	0.0163125
Kidins220	0.534192	0.00179435	0.00654365
Ncapd3	0.534047	0.013757	0.0331155
B630019K06Rik	0.534006	0.00644577	0.0178501
Rb1cc1	0.533764	0.00117545	0.00464381
Kitl	0.533751	0.0221198	0.0487084
5730416F02Rik	0.533648	0.00674499	0.0185299
Gas2l1	0.533547	0.00396733	0.0123003
4930523C07Rik	0.533307	0.0127576	0.0310858
Mccc2	0.532671	0.00414303	0.0127182
Smyd5	0.532642	0.00160573	0.00596942
Kif18a	0.532232	0.00697621	0.0190449
Arhgap11a	0.530585	0.0100154	0.0255283
Mrpl23	0.530323	0.00122923	0.00480455
Slc9a3r2	0.530153	0.00185064	0.00668765
Atad5	0.530087	0.0037404	0.0117426
Hpse	0.529119	0.00562313	0.0160267
Ska2	0.52902	0.00349301	0.0111264
Deaf1	0.528786	0.00565431	0.0160934
Top3a	0.528682	0.00149909	0.00563781
Camk2n2	0.52822	0.00488093	0.014428
Slc12a4	0.528202	0.00473417	0.0140949
Ppm1j	0.528127	0.010034	0.025563
Pum2	0.52798	0.00510585	0.014935
Uaca	0.527703	0.00126196	0.0049028
Arhgap45	0.527624	0.0020139	0.00716253
Thrap3	0.527514	0.00528339	0.0153062
Kdm2b	0.527369	0.00354282	0.0112554
Btbd6	0.527088	0.00427376	0.0130432
Zfp362	0.526945	0.00590923	0.016645
Slc26a2	0.526784	0.0102446	0.0259971
Pcolce	0.526569	0.00514596	0.0150141
Gtf2a1	0.526568	0.00365244	0.0115349
Klk1b11	0.526336	0.00885967	0.0231587
Abl2	0.524987	0.00212169	0.00744774
Chd1l	0.52451	0.00344155	0.0110168
Trip10	0.524327	0.00515617	0.0150397
Eef2	0.524238	0.00182256	0.00661266
Srsf7	0.523847	0.00417279	0.0127878
Brca2	0.523704	0.00855001	0.0224799
Neurl1b	0.52366	0.00780044	0.0208159
Tceal9	0.523346	0.00289008	0.00958052
Arntl	0.523312	0.00275248	0.00920671
Ptcd3	0.522928	0.00927651	0.0240177
Atpif1	0.52289	0.00463353	0.0138671
Gm5547	0.522517	0.00564295	0.0160655
Ctnnd1	0.522309	0.0043381	0.0131928
Cbl	0.522115	0.00593777	0.0167163
Oat	0.521542	0.00278269	0.009287
2310067P03Rik	0.521343	0.0140758	0.033757
Spsb4	0.521176	0.0210671	0.0468026
Dennd1b	0.520859	0.00237733	0.00818227
Osbpl5	0.520785	0.00391981	0.0121748
Gpr26	0.520603	0.0014295	0.00542538
Letmd1	0.520235	0.00387052	0.0120579
Hirip3	0.520216	0.0074956	0.0201637
Nup205	0.519604	0.00422993	0.0129246
Lpgat1	0.519485	0.0020958	0.00738277
Rasa3	0.519441	0.00104153	0.00421234
Hemk1	0.519314	0.00189827	0.00681955
Errfi1	0.519167	0.00251022	0.00853177
Emp3	0.519147	0.00133438	0.00513023
Cars2	0.51908	0.00510972	0.0149379
Trip13	0.519074	0.0203714	0.0455406
Dpy19l1	0.518909	0.00643706	0.0178355
Exosc6	0.518598	0.00535525	0.0154634
Cdk17	0.518308	0.00447648	0.0135171
Gmnn	0.518282	0.0191467	0.0432799
Pdgfb	0.517287	0.00147548	0.00555912
Dvl2	0.517057	0.0039629	0.0122902
Eepd1	0.516014	0.0121192	0.0298513
Msra	0.515401	0.00232515	0.00804281
Arpc4	0.514809	0.0106436	0.0267799
Ccar2	0.51425	0.00421326	0.0128889
Rps18	0.514155	0.00238536	0.00820717
1700008J07Rik	0.514001	0.00789913	0.0210197
Arhgap5	0.513871	0.0138917	0.0333851
Trim68	0.513763	0.00397361	0.0123104
Anapc15	0.513601	0.0129672	0.0315148
Nup133	0.512678	0.0041329	0.0126919
Bag2	0.512312	0.00544143	0.0156468
Nin	0.512255	0.00238881	0.00821358
Spns1	0.511921	0.00844893	0.0222707
Ctdspl	0.511683	0.00732993	0.0198004
Anp32e	0.510811	0.00176644	0.00645129
Anxa9	0.510787	0.00987635	0.0252681
Ipo9	0.510502	0.00611459	0.0171209
Foxj3	0.510453	0.00522553	0.0151871
Srgap2	0.510402	0.00553776	0.0158576
2610318N02Rik	0.510006	0.0155048	0.0365571
Mog	0.508887	0.00566751	0.0161177
Calhm2	0.508513	0.00447084	0.0135052
Arsa	0.508184	0.00173495	0.0063584
Tspyl4	0.507461	0.0203299	0.0454677
Pdcd11	0.5069	0.00571779	0.0162428
Cds1	0.506419	0.00313095	0.0102057
Smarca2	0.506378	0.0034616	0.0110673
H2afj	0.506159	0.00479524	0.0142194
Nudt9	0.506147	0.00356723	0.0113245
Pink1	0.506019	0.00182713	0.00662126
Actn4	0.505505	0.00174093	0.00637805
Cryl1	0.505429	0.00216011	0.00754762
Akt1	0.505403	0.00205143	0.00726853
Ctdsp1	0.505186	0.00231823	0.00802689
Atxn3	0.504982	0.00360355	0.0114118
Hnrnpul2	0.504854	0.00375019	0.0117681
Sgms1	0.504451	0.00656776	0.0181394
A430108G06Rik	0.504247	0.00914268	0.0237544
Borcs5	0.504179	0.00419204	0.0128392
0610010F05Rik	0.503844	0.00478311	0.0141957
Asgr2	0.503725	0.0136957	0.0329985
Blvra	0.503561	0.00744275	0.020058
Strn	0.503559	0.00189901	0.00681955
Efcab14	0.503295	0.00209894	0.00738877
Fam83d	0.502435	0.00548666	0.0157549
Wwp2	0.501569	0.00252305	0.00856413
Sdpr	0.501483	0.00742109	0.0200048
Igf1os	0.501106	0.0122216	0.0300344
Thap6	0.500978	0.0185675	0.0422661
Ppfia4	0.500683	0.00927015	0.0240133
Wfs1	0.500181	0.00271584	0.00909465
Rps26	0.500138	0.00219158	0.00764649
Hmmr	0.500031	0.00294332	0.00971963
Cstf2t	0.500018	0.00700776	0.0191097
3110045C21Rik	0.499249	0.011017	0.0275652
Nup107	0.498666	0.005507	0.0158002
Gbp2b	0.498378	0.0206559	0.046097
Snrnp25	0.498163	0.00608162	0.0170608
Wdr36	0.497233	0.00576398	0.0163471
Txn2	0.497154	0.00165789	0.0061259
F8	0.496986	0.0165742	0.0385775
Pes1	0.49677	0.00896249	0.0233743
Gtf3c4	0.496549	0.00473968	0.0141003
Cbx3	0.495699	0.00708641	0.019294
Nradd	0.495395	0.00349254	0.0111264
Hnrnpll	0.495107	0.0111079	0.0277522
Smim20	0.494819	0.0107779	0.027065
Gramd3	0.494782	0.00239853	0.00823879
Pld2	0.494661	0.00203317	0.00722115
Siae	0.49445	0.00426603	0.0130273
Pccb	0.494419	0.00364674	0.0115225
Hdac10	0.494289	0.00563118	0.0160419
Csrnp2	0.494133	0.00410041	0.0126108
Clec2i	0.493853	0.0168251	0.0390034
Mbnl1	0.493781	0.00585678	0.0165332
Zswim8	0.493675	0.00825378	0.0218398
Parp4	0.493138	0.00138086	0.00527173
P2rx5	0.493046	0.00160823	0.00597443
Cacna1a	0.4928	0.0183523	0.0418756
Bcor	0.492528	0.00471901	0.01407
Cstf2	0.492042	0.00833372	0.0220232
Vps52	0.491965	0.0134599	0.0325136
Amigo1	0.491641	0.00146689	0.00553076
Mib1	0.491556	0.00765872	0.0205437
Ppp2r1b	0.491453	0.00261934	0.00883879
Pxylp1	0.491092	0.0180074	0.0411995
Bmyc	0.491081	0.00373579	0.0117336
Pld3	0.490761	0.00156765	0.0058531
Pomk	0.490727	0.00444103	0.013431
Taf4	0.490624	0.0223123	0.049001
Ppp1r18	0.490621	0.00303171	0.00995433
Pf4	0.490621	0.0173056	0.0399296
Metap1d	0.490138	0.0145882	0.0347966
Lrrc20	0.490016	0.00516128	0.0150503
Ppa2	0.489699	0.00915372	0.0237771
Polr2a	0.489436	0.00409594	0.0126046
4930533L02Rik	0.489282	0.00348924	0.0111264
Angptl4	0.489053	0.0112241	0.0280088
Rc3h2	0.488756	0.0126229	0.030823
D5Ertd525e	0.488682	0.00325363	0.010526
Atp5g3	0.487027	0.00242792	0.00831212
Stn1	0.486868	0.00321809	0.0104371
Csf2ra	0.486855	0.00448511	0.0135325
Ankhd1	0.486517	0.00446962	0.0135052
Prr13	0.486148	0.00179651	0.00654777
Rpa3	0.486131	0.00910757	0.023687
Snx16	0.485546	0.01055	0.0265962
Lrp4	0.485453	0.00851308	0.0223999
Dctn1	0.485238	0.0144712	0.0346172
Troap	0.485024	0.0145854	0.0347966
Mapkapk3	0.48491	0.00820309	0.0217223
Irf2bpl	0.484818	0.00460445	0.0138045
Kifap3	0.484588	0.00840619	0.0221902
Ppp1r7	0.484315	0.0134417	0.0324926
Itpk1	0.483606	0.00350378	0.0111573
Slc14a1	0.483184	0.0093745	0.024229
Kifc3	0.483115	0.00714096	0.0194027
Tuft1	0.483077	0.00209162	0.00737557
Tcerg1	0.482912	0.00945424	0.0244168
Ltv1	0.482856	0.00729774	0.019754
Ythdf3	0.482424	0.0158387	0.0372226
Nptx1	0.48215	0.0153099	0.0361719
Tars	0.482052	0.00530194	0.015338
Wls	0.481667	0.0101482	0.0257968
Cox7a1	0.481541	0.010422	0.0263632
Akr7a5	0.481535	0.011268	0.0280889
Tbl1xr1	0.481417	0.0177981	0.0408582
Exoc3	0.481272	0.0118352	0.0292794
Syncrip	0.48053	0.00379831	0.0118723
2017-09-02	0.480497	0.00344607	0.0110278
Nol9	0.480223	0.0179093	0.0410569
Cd320	0.48017	0.00945117	0.0244149
Psmg1	0.479044	0.00430913	0.0131317
Fpgs	0.478868	0.00358292	0.0113708
Wdr45	0.478319	0.00501361	0.014736
Cables1	0.477769	0.0161127	0.0376898
Nasp	0.477652	0.0187433	0.0425278
Wbp1l	0.477072	0.00187295	0.00674706
Ldah	0.475448	0.0042165	0.012895
Enoph1	0.47514	0.00998553	0.0254835
Ptgis	0.474937	0.00963273	0.0248034
Rbbp6	0.474593	0.0120639	0.0297429
Rufy1	0.474145	0.00560576	0.0159948
Ndufb5	0.474098	0.004188	0.0128306
Slc35e4	0.473919	0.0145638	0.0347583
Itgb3bp	0.473482	0.0130134	0.0316049
Aldh1l2	0.473013	0.00781937	0.0208503
Zfp518a	0.472804	0.0202935	0.0454058
Mfsd4a	0.47275	0.00889588	0.023224
Lyplal1	0.471538	0.00275985	0.00922268
Snx24	0.471121	0.00517554	0.0150724
Aifm1	0.471031	0.00689231	0.0188645
Kmt5b	0.470814	0.00545989	0.0156868
Gga2	0.470644	0.00407751	0.0125628
Uqcr11	0.470459	0.0044774	0.0135171
Ttl	0.470394	0.00526806	0.0152764
Slc13a3	0.469657	0.0168492	0.0390506
Pvt1	0.469242	0.0110825	0.0277022
Pak2	0.46904	0.0047451	0.0141081
Slc25a3	0.46878	0.0024106	0.00826926
5730453C05Rik	0.468771	0.00520324	0.0151385
Fam149a	0.467744	0.00965521	0.0248509
Samd1	0.467714	0.00933332	0.0241346
Gmpr2	0.46763	0.0186091	0.0423091
Lars	0.467579	0.0114027	0.0283518
Mis18bp1	0.467174	0.0152421	0.0360609
Ecm1	0.467078	0.0123837	0.0303433
Nrde2	0.466702	0.00441293	0.0133615
Zcchc14	0.466701	0.0202677	0.045358
Tmed3	0.465827	0.00304504	0.00999174
Flii	0.465564	0.00533422	0.0154156
Heatr3	0.465355	0.0123519	0.0302898
Aebp2	0.465283	0.0160769	0.0376146
Ints9	0.464955	0.00223105	0.00776664
Atp5j2	0.463779	0.0095414	0.0245928
2210016F16Rik	0.463422	0.00921536	0.0239013
Cenpb	0.463401	0.00555886	0.0159049
[truncated: 2,732 more rows]
