# Supplementary material for: Macrophage Polarization: Different Gene Signatures in M1(LPS+) vs. Classically and M2(LPS–) vs. Alternatively Activated Macrophages
Source: Front Immunol. 2019 May 24;10:1084. doi: 10.3389/fimmu.2019.01084 (PMC6543837; doi:10.3389/fimmu.2019.01084)
Supplement: Supplementary file 2 [file Table_2.XLSX]

## Sheet: S. Table 2
Supplementary Table 2
Lists of filtered in vitro Classically activated and Alternatively activated macrophage signatures versus the in vitro untreated macrophages FDR<0.05
Classically activated (LPS+IFNγ) _vs_Untreated					Alternatively activated (IL-4) _vs_Untreated
Gene name	logFC	P.Value	adj.P.Val		Gene name	logFC	P.Value	adj.P.Val
Aif1	-1.39785	1.90101e-05	0.000164035		Lifr	-1.88729	5.01081e-05	0.00080625
Adrb2	-1.17152	0.00129559	0.00429621		Sesn1	-1.87734	4.66355e-06	0.000135151
Ifitm6	-1.12987	2.62557e-05	0.000210087		Slc9a9	-1.76322	0.000184759	0.00212281
Ifi27l2a	-1.09723	0.000410756	0.00171082		Ncapg2	-1.53938	2.07553e-07	1.34601e-05
Fcgr4	-1.09697	0.00017189	0.000869196		Rnf150	-1.53638	5.27836e-05	0.000831202
Xylt2	-0.999205	1.73908e-05	0.000153914		Gas6	-1.48445	3.93372e-07	2.15585e-05
Sorl1	-0.972769	5.47601e-06	6.54969e-05		Slc46a3	-1.41346	1.146e-05	0.000266221
Nfxl1	-0.88897	0.00018024	0.000903321		Rgs18	-1.29386	0.00846166	0.034906
Sirpb1a	-0.875199	0.00103593	0.00359115		Ctsb	-1.27266	0.000942828	0.00706336
Ms4a4b	-0.597724	0.0261382	0.0496559		Cyp27a1	-1.25296	3.85983e-05	0.000676845
Coro1a	-0.529775	0.0026348	0.00761442		Gpr155	-1.22685	8.0895e-05	0.00114511
Apoc2	-0.527983	0.0235698	0.0456997		Smagp	-1.08218	3.50787e-06	0.000109314
Oas2	-0.479486	0.0184626	0.0373001		Sult1a1	-1.06864	0.000412359	0.00378887
6330407A03Rik	-0.461089	0.00860298	0.0198764		Abcb1b	-1.06412	1.84794e-05	0.000384245
Rrad	-0.446862	0.00568206	0.0142582		Rcbtb2	-1.06031	0.00218697	0.0130864
Ly6e	-0.408515	0.0261326	0.0496543		Cd28	-1.03097	0.000219213	0.00240507
Ntpcr	0.285082	0.0198206	0.0395767		Fgd4	-0.984939	0.00204146	0.0124222
Pirb	0.287504	0.0203386	0.0404573		Tmem176b	-0.902335	0.00102397	0.00746056
Ninj1	0.297161	0.023613	0.0457662		Prune2	-0.88594	0.00928344	0.0373036
Morc3	0.313401	0.0220821	0.0433021		Mcm6	-0.881615	0.00199818	0.0122254
Fnbp1l	0.326862	0.0170052	0.0348813		Mgst3	-0.869656	0.000242463	0.00257285
Irf9	0.330153	0.00905587	0.0207054		D17H6S56E-5	-0.832292	0.00105238	0.00762389
Gdpd1	0.384716	0.00358654	0.00978285		Mfsd6	-0.830553	0.00331558	0.017829
Nab1	0.40119	0.00322297	0.00895887		Serpinb6a	-0.82608	0.000500232	0.00437851
Samhd1	0.412251	0.0077789	0.0183202		Cdkn3	-0.778935	0.000938306	0.00703968
Zfas1	0.414089	0.02378	0.0460124		Ccnd1	-0.767463	0.00730689	0.0315251
Nol4l	0.419621	0.0033764	0.00930849		Glul	-0.746272	0.00069931	0.0055999
Pik3cg	0.429546	0.00603116	0.0149573		Dab2	-0.701196	0.0106719	0.0411217
Slc8b1	0.442735	0.00160139	0.00510883		Cbr2	-0.683889	0.00159646	0.0104077
Trim34a	0.445221	0.00675612	0.0163391		Serpinb6b	-0.683394	0.00791217	0.0331183
Tdrd7	0.445377	0.00165401	0.00524275		BC005537	-0.680833	0.00337987	0.0180434
Gdi1	0.445822	0.0022113	0.00660263		Lipa	-0.65401	0.00244476	0.0141538
Vav1	0.446054	0.0112817	0.0248205		Chek1	-0.622182	0.00499921	0.0240567
Pttg1	0.452487	0.0061061	0.0151131		Mocos	-0.602703	0.000927242	0.00697184
Igtp	0.455703	0.0116523	0.0254175		Cdc25b	-0.560377	0.00998041	0.0391126
Rac2	0.461652	0.00096165	0.00336806		Slc39a8	-0.560322	0.00283689	0.015821
Parp9	0.462011	0.00323777	0.00899274		Cracr2b	-0.523109	0.00282466	0.0157712
Faap20	0.466132	0.00119492	0.00402037		S100a1	-0.509466	0.00255422	0.0146404
Tifa	0.471614	0.00547186	0.0138307		Galnt12	-0.475303	0.00752187	0.032131
Slc16a6	0.480837	0.00253271	0.00736466		Scamp5	-0.427034	0.0058952	0.0270114
Rnf114	0.483208	0.0015563	0.00500513		AU022434	0.362264	0.0088985	0.0362885
Parp11	0.49323	0.00199984	0.00612041		Spred1	0.367675	0.0129996	0.047407
Map3k14	0.495443	0.00165087	0.00523603		Gatad2a	0.40453	0.0119049	0.0444972
Slfn10-ps	0.497153	0.0228778	0.0445583		Ccl6	0.411612	0.00547134	0.0255675
P2ry13	0.498307	0.0141321	0.029795		Dock2	0.418818	0.00618357	0.028056
Serp1	0.506243	0.0038359	0.0103484		Qdpr	0.420922	0.00571939	0.0263742
Sntb2	0.511178	0.00107685	0.00370381		Pdlim4	0.433283	0.0128947	0.0471575
Bco2	0.515446	0.0076721	0.0181116		Ptprs	0.446328	0.00355671	0.0186699
Eif2ak2	0.520906	0.00852405	0.0197337		Tep1	0.4586	0.0129528	0.0473032
Elk3	0.522054	0.00040786	0.00170182		Igf1	0.460459	0.00914213	0.0368975
Ifi35	0.522465	0.00202725	0.00618417		Tln1	0.464135	0.00456481	0.0224786
Zfp821	0.523396	0.00245585	0.00717452		Srsf6	0.468371	0.00692163	0.0302924
Slc2a3	0.530055	0.0039354	0.0105546		Arih1	0.469523	0.00699735	0.0305076
Trim25	0.536119	0.00117862	0.00398235		Mtmr10	0.476257	0.00227155	0.0134064
Kif13b	0.542004	0.000708872	0.00264478		Galnt10	0.482417	0.00976329	0.0385097
Cx3cr1	0.54612	0.00841489	0.0195642		Atp1a3	0.485409	0.00449851	0.0222474
Ppfibp2	0.551803	0.000779306	0.002848		Snx9	0.490343	0.00272567	0.0153805
Trim12a	0.55277	0.00375359	0.0101529		Mbtd1	0.491362	0.00349091	0.0184741
Cyfip2	0.553189	0.00179946	0.00561519		Slc38a9	0.491598	0.00159167	0.0104026
Gdap10	0.561817	0.00676171	0.016345		Clcn5	0.495871	0.0065214	0.0290071
Tmem178	0.562516	0.0123362	0.0266649		Pa2g4	0.503521	0.00606034	0.0276211
Ccnd3	0.567356	0.000227289	0.00108017		Naa50	0.515261	0.00954639	0.0379349
Dnajc18	0.570928	0.00152358	0.00491671		Tm9sf3	0.517542	0.00429556	0.0215215
Arl6	0.575836	0.000459429	0.00185529		St6galnac4	0.518756	0.00432832	0.0216332
Camp	0.577149	0.00186972	0.00580207		Armc6	0.520458	0.00883751	0.0361252
Jade2	0.578403	0.00221586	0.00661051		Plec	0.525799	0.00617337	0.0280253
Ncoa7	0.583193	0.00297656	0.00839343		Reep3	0.527596	0.00791305	0.0331183
Bst2	0.586399	0.00250603	0.00730223		Rcn1	0.530469	0.0101042	0.0394634
Raf1	0.587428	0.000258969	0.00119496		Stk11ip	0.539193	0.00299016	0.0165081
Il17ra	0.591174	0.000866316	0.00310888		Ephx1	0.541112	0.0102431	0.0398552
H2-K1	0.591546	0.00582737	0.0145382		Asb4	0.552064	0.0131764	0.0478143
Slc11a1	0.593467	0.000213264	0.00103394		Efr3b	0.557054	0.00975236	0.038496
Adar	0.593481	0.00158054	0.00505948		Eif4e3	0.559544	0.00156255	0.0102707
Hspb6	0.593554	0.000287613	0.00129714		Rhoh	0.559987	0.00642981	0.028767
Axl	0.597443	0.00511556	0.0130842		Slc37a3	0.560172	0.000645401	0.00528687
Psmb8	0.603944	0.000257156	0.00118827		Smyd2	0.567402	0.00539029	0.0252801
Trim21	0.607836	0.000244136	0.00113982		Ttc30a1	0.578498	0.0056785	0.026251
Prag1	0.612601	0.00507452	0.013005		Zfp703	0.584005	0.00265459	0.0150655
Susd6	0.613831	0.00080244	0.00291914		Lpxn	0.584835	0.00222659	0.0132243
Fkbpl	0.615976	0.000162228	0.000830075		Myo1d	0.59057	0.00648041	0.0288868
Atxn7l1	0.62342	0.000101406	0.000571432		Dhrs3	0.59743	0.00308509	0.0169059
Pnkd	0.625608	0.00124212	0.0041495		Cd9	0.603891	0.00608557	0.0276997
Ralgps2	0.62565	0.00144743	0.0047151		Man1a	0.605358	0.00188845	0.0117486
Kif3c	0.626205	0.000666388	0.00251439		Rttn	0.607267	0.00675192	0.0297764
Fbxl4	0.62665	0.000769769	0.00282112		Ap1s3	0.60788	0.00220199	0.0131383
Nt5c3	0.628882	0.000534539	0.00210599		Lmnb1	0.610983	0.0113493	0.0429635
Fyco1	0.629728	0.000691264	0.00259218		Pgp	0.613341	0.00156568	0.0102718
Psmb9	0.630974	0.000376144	0.00160942		Wdr77	0.614252	0.00634821	0.0285311
Oas1c	0.640341	0.00172806	0.00543584		Vat1	0.615214	0.000644721	0.00528549
Mitd1	0.640603	0.000678793	0.00255282		Galm	0.616977	0.00172203	0.0110248
Ift22	0.64265	0.000118583	0.000648787		Aco1	0.620478	0.00475815	0.0231988
Slc25a10	0.647326	0.000172992	0.000873485		Wtip	0.623056	0.00156955	0.0102841
Dnajb4	0.67693	0.005182	0.0132182		Hsf2bp	0.631585	0.00067157	0.00543581
H2-M3	0.679064	4.12157e-05	0.000290607		Ifi30	0.631604	0.000958606	0.00714858
E030030I06Rik	0.680878	0.00298713	0.00841636		Wsb2	0.642638	0.00183985	0.011519
Tmem263	0.681185	0.00383837	0.0103517		Jarid2	0.647515	0.000287417	0.00290814
Ppt2	0.682613	0.000111252	0.000616834		Mical1	0.648396	0.00462694	0.0226863
Gca	0.683121	0.00103611	0.00359115		Dancr	0.649329	0.00859463	0.0353278
Plekhn1	0.684012	0.000590357	0.0022748		2010300C02Rik	0.650734	0.0047806	0.0232535
Def8	0.694434	0.000120713	0.000657314		Dlgap4	0.653358	0.00107023	0.00771074
Ankrd33b	0.694938	0.000452676	0.00183806		Atp1a1	0.656364	0.000269389	0.0027595
Nod1	0.695569	0.000458411	0.00185263		Dnmt3a	0.656955	0.00426806	0.0214335
Ralgps1	0.696411	0.000242204	0.00113335		Fam109b	0.6584	0.00168175	0.0108543
Tmem134	0.700762	3.15794e-05	0.000238135		A630033H20Rik	0.666809	0.00173599	0.0110687
Oas3	0.702029	0.00102375	0.00355309		Adamtsl5	0.668239	0.00995825	0.0390406
Ddb2	0.704422	0.000446685	0.00181802		Anpep	0.669383	0.000944549	0.00707113
Helz2	0.710152	0.000493429	0.00197105		Ctsk	0.675001	0.00417615	0.0210558
Milr1	0.710265	0.000454752	0.00184454		Rnase6	0.677892	0.000347808	0.00330102
Acbd4	0.712814	0.000664594	0.00250945		St3gal4	0.686826	0.00123428	0.00861666
Vamp2	0.714053	0.000192376	0.000946869		Daglb	0.687875	0.00247909	0.0143129
Lpcat2	0.719027	0.000152916	0.00079461		Alyref	0.689842	0.00037878	0.00353369
Slfn2	0.720456	3.62145e-05	0.000264041		Pcdh7	0.691609	0.000695302	0.00557211
Psen2	0.724298	0.000106857	0.000597588		Rpl12	0.691993	0.00296893	0.0164348
Tmem63a	0.725542	4.18914e-05	0.000293438		Grwd1	0.697336	0.00114595	0.00814286
Prorsd1	0.726352	0.000187422	0.000928229		Gpr65	0.697424	0.00575445	0.026472
Snx20	0.727194	5.45633e-05	0.000359333		Znrf2	0.700266	0.00454529	0.0224038
Cmtr1	0.727533	8.70505e-05	0.000509879		Mkl2	0.700384	0.000255268	0.00266768
Uba7	0.730715	0.00011235	0.000621923		Arap2	0.702401	0.000693977	0.00556733
Slc25a12	0.732174	7.55547e-05	0.000459673		Slc4a2	0.707165	0.00215482	0.0129348
Stra6l	0.734508	0.000371895	0.00159322		Kti12	0.709867	0.00878081	0.0359218
Dner	0.736941	0.0001256	0.000678568		Slc38a2	0.712525	0.00727159	0.0314383
Ccdc88b	0.739721	0.000245396	0.00114518		Jun	0.719741	0.000233334	0.00250943
Ms4a6c	0.743629	0.000165219	0.000842464		Chn2	0.725531	0.00722736	0.0313125
Ddx58	0.74435	0.000243725	0.00113841		Tpcn2	0.72921	0.000479983	0.00424436
Smox	0.745076	4.44916e-05	0.000309349		Clec5a	0.730829	0.00100368	0.00736291
Abhd3	0.74536	0.00252041	0.0073392		Bzw2	0.73354	0.000374138	0.00349985
Neu1	0.74905	7.23799e-05	0.000445739		Rbms1	0.746434	9.81747e-05	0.00132773
Htra2	0.760361	0.000134741	0.000718203		Ier5l	0.747751	0.00377155	0.0195441
Fcho1	0.761072	7.23192e-05	0.000445739		Cd36	0.752605	0.00622741	0.0282087
Emilin2	0.762463	5.71099e-05	0.000372312		Cnrip1	0.752869	0.00845706	0.034901
5730508B09Rik	0.765926	0.000155899	0.00080483		Rps6ka3	0.755863	0.000110564	0.00144495
Wfdc17	0.775719	3.26838e-05	0.000244326		Anxa4	0.756265	0.000704427	0.00561479
Nr1h3	0.777039	0.000975634	0.00341126		Ifi27	0.75874	0.000263316	0.00271339
Aox1	0.782705	0.000568811	0.00221024		Vcl	0.760111	8.58178e-05	0.00119177
Batf2	0.791522	0.000126939	0.000684371		Ckap4	0.761747	5.11825e-05	0.000817182
Ppp1r11	0.794532	6.38912e-05	0.000404293		Anxa1	0.76343	0.00155527	0.0102359
Ifit1bl1	0.797993	0.0191167	0.0384191		G3bp1	0.764152	0.00015741	0.00188709
Acvr1b	0.810256	1.27492e-05	0.000122133		Slc39a10	0.764329	0.000694167	0.00556733
Fmnl3	0.812304	0.000144385	0.000759436		Rpl14	0.764496	0.000677775	0.00546126
Col4a2	0.813765	0.00122894	0.00411741		Ppan	0.766584	0.000597515	0.00498547
Cd82	0.814045	1.83674e-05	0.000159822		Slc9a6	0.771431	7.42825e-05	0.00107037
Ly6i	0.814509	4.65546e-05	0.000319611		Gmpr	0.772688	0.000204344	0.00228466
Suco	0.817081	3.02379e-05	0.000231888		Sft2d2	0.773742	0.000160975	0.00192179
Gstt4	0.818294	0.000457847	0.00185179		Nolc1	0.776729	0.00280775	0.0157081
1810043G02Rik	0.818819	2.1969e-05	0.00018271		2017-09-09	0.778798	4.84344e-05	0.000787897
Dmxl2	0.822456	6.02169e-05	0.000387753		Abcg1	0.779288	0.000224828	0.00243312
Igsf6	0.825221	2.02591e-05	0.000172511		Hlx	0.780412	0.00287334	0.0159825
Ifih1	0.825611	7.21221e-05	0.000445212		Ubl3	0.783847	0.000117002	0.00151124
Selenow	0.82572	3.90007e-05	0.000278953		Zranb3	0.786194	0.0103341	0.0401338
Fgl2	0.826033	0.0128005	0.0274349		Tmem144	0.800094	3.6762e-05	0.000653505
Fos	0.826327	0.00216624	0.00650563		Stac2	0.805278	0.000782521	0.00611862
Hdac9	0.829291	0.00924087	0.0210632		Dip2c	0.806096	6.51742e-05	0.000977235
Il18	0.832185	3.97206e-05	0.00028316		Zfp101	0.808108	0.00152044	0.0100514
Glrx	0.835082	4.16758e-05	0.000292548		Ank	0.808275	0.00015589	0.00187757
9530006C21Rik	0.835233	0.00162554	0.00517472		C79468	0.815179	7.58433e-05	0.00108681
Lrrc4	0.838811	5.27296e-05	0.000351282		Fads3	0.816164	0.000511045	0.00444682
Abi3	0.839951	5.24039e-05	0.000349788		Stxbp6	0.81828	0.000205009	0.00228559
Pag1	0.84083	1.29701e-05	0.000123335		Sox4	0.819864	0.00578478	0.0265879
Enpp4	0.841843	0.000814401	0.00295605		Gls	0.820477	9.27151e-05	0.00126548
B4galnt2	0.84315	0.000204658	0.000995485		Dok2	0.820733	0.000208225	0.00231148
Cdc42bpg	0.845734	2.35322e-05	0.000193226		Crem	0.821011	0.000902266	0.00682372
Cd14	0.846241	4.04e-05	0.000286218		Rasa1	0.823368	0.00652966	0.0290289
Chst1	0.848449	0.00344723	0.00947279		D11Ertd717e	0.828133	0.00758599	0.0323248
Rassf4	0.850095	7.58577e-06	8.39384e-05		Cluh	0.831007	0.000222888	0.00242737
Acyp2	0.85299	0.000266571	0.00122087		Knop1	0.835177	4.81012e-05	0.000787323
Sirt3	0.853993	2.86402e-05	0.00022279		Nes	0.84153	0.000209924	0.00232285
Nfat5	0.854955	8.14685e-06	8.79659e-05		Mettl7a1	0.841958	0.00014028	0.0017393
Crcp	0.855898	7.39532e-05	0.000451665		Amotl1	0.84553	5.92029e-05	0.000908774
Trim30d	0.857497	7.40825e-05	0.000452187		F2rl2	0.847882	5.83548e-05	0.000898421
Ssh1	0.860299	0.000187015	0.000928229		Cad	0.851812	9.96516e-05	0.0013407
Micall2	0.862359	0.000285992	0.00129096		Dut	0.855734	0.000947171	0.00708052
Sipa1l1	0.866185	5.16851e-05	0.000346331		Pum3	0.857633	0.000175414	0.00203457
Pilrb1	0.87063	0.000280181	0.00127015		Map6	0.858063	0.000156226	0.00187773
Zmynd15	0.878767	0.000652929	0.00247715		Tbxas1	0.859702	0.000200653	0.00225893
Nxpe3	0.882044	3.6183e-05	0.000263998		Rnf180	0.860901	0.000593475	0.00496771
H2-T24	0.882408	0.000441713	0.00180654		B3gnt7	0.866037	0.000163927	0.00193349
Ctu1	0.889237	2.26714e-05	0.000187497		Ctsl	0.866589	0.000257437	0.00268221
Stam	0.894271	0.000133949	0.000715083		Ldlrad3	0.86805	0.00804611	0.033526
Bmp1	0.897172	0.000417595	0.00173372		Ankrd13b	0.869666	0.000410694	0.00378475
A430093F15Rik	0.898471	0.000304237	0.00135967		Cdkl2	0.871615	0.00215662	0.0129348
Peli1	0.904191	1.64199e-05	0.000147399		Cd44	0.872069	1.48309e-05	0.000322355
Fabp7	0.910838	0.000582585	0.00224988		Pacs2	0.874066	0.000959731	0.00714858
St18	0.913454	3.08864e-05	0.000235137		Ampd2	0.874584	0.00135631	0.00925619
Rdh11	0.917848	1.939e-05	0.000166758		Ankrd55	0.877309	0.000262791	0.00271339
Chpt1	0.917972	0.000133448	0.000713927		Lonrf3	0.877653	4.30754e-05	0.000725645
Usp3	0.918567	2.72407e-06	3.82863e-05		B3glct	0.881365	0.000353812	0.00333889
C130050O18Rik	0.923131	2.38454e-05	0.000195023		A630072M18Rik	0.888954	0.00119442	0.00841219
Tor1a	0.924852	3.99787e-05	0.000284275		Tsr1	0.89223	0.00140721	0.00949707
Slc25a19	0.930571	1.0805e-05	0.000108927		Pdp1	0.892891	0.000132633	0.00167343
Irf7	0.930886	4.69077e-05	0.000321608		Fem1c	0.894938	0.00015975	0.00191073
BC017643	0.93108	4.81247e-06	5.92736e-05		Mafb	0.89626	0.000260247	0.00269521
Ppm1n	0.931181	2.1217e-05	0.000177699		Fgd6	0.897742	3.27835e-05	0.000596095
Taf1b	0.940074	5.62233e-05	0.000368156		Cd300lb	0.897865	0.00103261	0.00751293
Ggta1	0.940915	4.32375e-05	0.000301845		H2-DMa	0.898519	0.000513705	0.00445778
Med1	0.942616	1.65527e-05	0.000148272		Actn1	0.905432	2.91399e-05	0.000546163
Klhl5	0.945752	1.61289e-05	0.000145484		Pip5k1c	0.907071	5.44657e-05	0.000851211
Pla2g7	0.946109	6.80714e-05	0.000424412		Elmo2	0.909553	6.92652e-05	0.00102045
Parp8	0.947601	4.65858e-05	0.000319613		Sestd1	0.911797	4.04285e-05	0.000695962
Lrp8	0.950055	0.000541951	0.00213114		Rab3il1	0.915438	0.000421659	0.00384699
Slc41a1	0.951827	7.79962e-06	8.50315e-05		A930018M24Rik	0.918984	8.17105e-05	0.00115174
Usb1	0.954216	3.69856e-06	4.84659e-05		Add3	0.919632	0.00106987	0.00771074
Mocs1	0.955209	6.30593e-05	0.000400744		Cd200r1	0.924621	0.000112519	0.001468
Pitpnm1	0.957754	3.44698e-05	0.000254567		9430020K01Rik	0.92834	0.000295689	0.00295861
Ginm1	0.95938	1.85458e-05	0.000160969		Gar1	0.931977	0.000184062	0.0021206
Kctd13	0.960607	2.73104e-06	3.82863e-05		Prkd3	0.932561	2.10463e-05	0.000421986
Tapbpl	0.967635	1.76031e-05	0.00015513		Pcyox1l	0.936154	8.76091e-05	0.00121339
Gas7	0.973558	1.28913e-05	0.000123038		Atic	0.95479	2.00507e-05	0.000405958
Siglece	0.973636	3.31153e-05	0.000246305		Lipn	0.962468	0.00605902	0.0276211
Zdhhc6	0.977529	1.59996e-05	0.000144696		Lrmp	0.96697	0.000209147	0.00231922
Dhx58	0.977761	0.000798475	0.00290983		Wbscr27	0.972836	0.000112768	0.00146939
Mrpl45	0.979562	2.88558e-06	4.01267e-05		Abcd2	0.978518	0.00317493	0.017243
Hck	0.980801	5.54321e-06	6.60167e-05		Irs2	0.989619	4.13248e-05	0.000707239
Zfp52	0.98279	4.27698e-05	0.000298782		Cyp39a1	0.996081	8.91101e-05	0.00122597
Pla2g16	0.983764	0.000714471	0.00265896		Arhgap25	0.998419	0.000142665	0.00175507
Msrb1	0.98968	7.20413e-06	8.10151e-05		Fam198b	1.00007	0.000140758	0.00173948
Disp1	0.993713	8.70826e-05	0.000509879		Clstn1	1.01349	8.94669e-06	0.000216774
Apbb3	0.994743	2.18666e-05	0.000182298		Ahnak	1.01517	8.44733e-05	0.00117862
Tnfsf13b	0.996543	0.000149558	0.000781871		Limk1	1.01521	5.40023e-05	0.000847812
Nfkbiz	1.00339	0.000191842	0.00094514		Hacd1	1.02104	0.000639154	0.00525358
Abcc4	1.0052	5.41824e-06	6.50315e-05		Prkar1b	1.02182	0.000172161	0.00201036
Slx4ip	1.0112	9.05283e-06	9.54746e-05		Nedd9	1.02312	0.000715462	0.00567651
Ms4a6d	1.02304	6.86062e-06	7.79999e-05		Cytip	1.03456	0.0100458	0.0393092
Lox	1.02589	0.000355705	0.0015353		Pfkp	1.03961	6.5573e-05	0.000980373
Slc6a13	1.02815	1.07037e-05	0.000108195		Nek6	1.05426	6.07226e-05	0.000925237
Samsn1	1.02901	6.06026e-06	7.08469e-05		Gab1	1.06125	0.00105788	0.00765373
Agrn	1.03008	7.84128e-05	0.000470295		Cblb	1.06923	3.38406e-05	0.000611021
Rab27a	1.03759	2.38642e-05	0.000195023		Gna15	1.07091	0.000295301	0.00295759
Acp2	1.04632	1.15662e-06	2.01454e-05		Papss2	1.07185	3.03589e-06	9.81541e-05
Exoc3l4	1.04779	2.83818e-05	0.000221447		Wdfy2	1.07846	7.03247e-06	0.000184665
Xaf1	1.04868	4.58581e-06	5.71624e-05		Hhat	1.0864	0.000155535	0.00187757
Ebi3	1.04988	2.37414e-05	0.000194484		Shmt2	1.09503	0.000288334	0.00291244
Whamm	1.05221	0.000209191	0.00101562		Fndc10	1.09962	9.80376e-06	0.000234791
Wnt6	1.05273	2.77483e-05	0.000217818		Plk2	1.1025	6.54086e-06	0.000173963
Ccdc50	1.05465	4.94153e-06	6.04315e-05		Eef1a2	1.10409	6.49963e-06	0.000173312
Ifit2	1.05699	0.000577562	0.00223614		Junos	1.10719	4.84496e-06	0.000139627
Wipi1	1.05739	4.65371e-05	0.000319611		Dlg3	1.11992	6.76469e-06	0.000179216
Zfp949	1.06288	6.33305e-05	0.000401728		Apex1	1.1223	1.31833e-05	0.000295866
Grk2	1.06291	1.64777e-06	2.62679e-05		Ndc1	1.12558	2.98253e-05	0.000554986
Ifitm1	1.0652	0.00641933	0.0157119		Map4k1	1.12967	4.22605e-05	0.000717943
Rhov	1.06582	2.39497e-05	0.000195259		Ak1	1.14789	4.86418e-06	0.000139791
Me1	1.06799	4.49186e-05	0.000311479		Dkc1	1.15032	0.000705301	0.00561744
Eva1b	1.06954	1.06956e-05	0.000108195		Car5b	1.16348	8.49015e-06	0.000210645
Fam102b	1.07097	2.58664e-05	0.000207872		Ciita	1.16446	5.34284e-06	0.000150209
Dcn	1.07326	2.59237e-05	0.000207946		Diras2	1.17408	0.000184032	0.0021206
Tap2	1.07487	1.78719e-06	2.81864e-05		6230424C14Rik	1.18273	0.00631934	0.028437
Kbtbd7	1.0789	0.000113366	0.000625506		Abhd14a	1.18581	3.08826e-05	0.000570557
Mx2	1.08622	5.65575e-06	6.65936e-05		Atf5	1.18962	0.000422733	0.00384768
Syk	1.08708	0.000433902	0.00178708		Fam129b	1.19386	4.13781e-06	0.000124447
Nisch	1.09698	1.23402e-06	2.12785e-05		Ap2m1	1.19526	6.4517e-06	0.000172479
Dram1	1.0998	2.88396e-06	4.01267e-05		Dusp23	1.20169	4.09824e-06	0.000123978
Epha1	1.10038	6.76657e-05	0.000423003		Slc39a12	1.20514	1.77626e-05	0.000373521
Ndufaf3	1.10402	1.5169e-06	2.48321e-05		Psph	1.21528	1.90916e-05	0.000390358
Sppl2a	1.10581	3.70342e-06	4.84659e-05		Rassf8	1.22721	1.07465e-06	4.78737e-05
D530039A21Rik	1.11058	4.88985e-06	5.99412e-05		Plxnc1	1.2418	0.00152007	0.0100514
Tuba4a	1.11228	3.40093e-05	0.000251689		Cd300ld	1.25993	4.59282e-06	0.000133707
Zbtb7b	1.12087	1.31582e-06	2.22806e-05		Mob3b	1.26545	2.31426e-06	8.19976e-05
Slc7a8	1.12123	4.70318e-06	5.82047e-05		Cd83	1.28616	9.82992e-06	0.000234874
Dcp2	1.12505	1.28824e-05	0.000123038		Fchsd2	1.28699	6.74104e-05	0.00100061
Bnip3	1.12611	0.000190966	0.000941748		Chst11	1.28787	1.45219e-05	0.000316969
Ccl5	1.12762	4.94764e-05	0.000334783		Socs6	1.29492	7.09704e-05	0.00104003
Tmem248	1.13013	7.16543e-07	1.40938e-05		Rrs1	1.29591	1.80929e-06	6.68532e-05
Ficd	1.13079	5.65782e-06	6.65936e-05		Mgll	1.31002	1.07232e-05	0.000252141
Cwc27	1.13428	4.13928e-06	5.22939e-05		Emp2	1.31639	4.8153e-05	0.000787323
Psmd10	1.14077	5.33015e-07	1.17331e-05		Iars	1.32047	7.34741e-06	0.000191263
Notch1	1.14807	6.22563e-06	7.23712e-05		Ado	1.32292	6.648e-05	0.000989643
Amn1	1.1502	1.52314e-06	2.48949e-05		Atp6v0d2	1.32514	1.73984e-05	0.000368106
Stat2	1.15388	0.000153463	0.000796549		Gnb4	1.34057	4.344e-06	0.000129022
Hcls1	1.15534	8.41769e-07	1.57201e-05		Tuba8	1.34542	1.14954e-06	4.99713e-05
Zfp503	1.15605	2.865e-06	3.99478e-05		Ppp1r3c	1.35077	0.000341555	0.00327804
Scoc	1.15742	0.00010017	0.0005657		Gda	1.36038	1.27741e-06	5.24646e-05
Tmem119	1.1649	1.52082e-05	0.00013949		Chst7	1.36388	2.42963e-06	8.4335e-05
Alkbh2	1.16503	8.28735e-06	8.89429e-05		Timm8a1	1.36508	1.49298e-06	5.80692e-05
Rtn2	1.16871	1.23977e-05	0.000119987		Siglecf	1.36526	1.02742e-06	4.70341e-05
Tnnc1	1.16928	5.15864e-06	6.22769e-05		Tbc1d16	1.37897	1.73137e-06	6.49012e-05
Gtf2h2	1.17182	8.3073e-07	1.55984e-05		Arl4c	1.38991	5.29719e-07	2.68206e-05
Dgkh	1.1733	8.926e-06	9.45224e-05		Mmp19	1.3971	0.000246943	0.00260435
Mlkl	1.17364	2.72788e-06	3.82863e-05		C86753	1.40523	3.11083e-06	9.97041e-05
Zbp1	1.17433	9.45648e-06	9.89249e-05		Pdgfa	1.40783	1.4362e-06	5.60714e-05
Stat1	1.1762	2.96263e-05	0.000228383		Clic4	1.41809	0.000108521	0.00142844
Tnip1	1.18366	2.56217e-06	3.68682e-05		Plbd1	1.4239	6.29626e-06	0.000169638
Kctd1	1.18603	1.08301e-05	0.000108927		Slc25a13	1.43073	9.46881e-07	4.37341e-05
Ccnd2	1.18951	0.000387815	0.00164219		Fam20c	1.43566	2.36518e-05	0.000459991
Ppp4r2	1.1927	1.12124e-05	0.00011208		1700061G19Rik	1.43786	2.88197e-05	0.000541141
9630050P21Rik	1.19529	2.89086e-06	4.01461e-05		Lmna	1.44068	5.81675e-07	2.87943e-05
Ppp1r9a	1.19573	1.44565e-05	0.00013408		Pde12	1.44428	1.20673e-06	5.10444e-05
Ccdc125	1.20254	0.000158361	0.00081594		Dab2ip	1.44723	5.42801e-05	0.000850882
Cpd	1.20353	1.30597e-06	2.21502e-05		Acy1	1.45002	1.50283e-07	1.09495e-05
Ell2	1.21182	7.46181e-07	1.45386e-05		C030046G05	1.45382	2.7338e-06	9.15337e-05
Mdm4	1.21338	1.96903e-06	3.04643e-05		Pdia4	1.47311	0.000162427	0.00192419
4930486L24Rik	1.22019	2.634e-06	3.7548e-05		Acap1	1.49296	1.25838e-06	5.22858e-05
Epb41l3	1.22461	3.81164e-05	0.000274237		Myrf	1.4941	3.62831e-07	2.02911e-05
Bcl3	1.2275	2.27716e-05	0.000188175		Atp6v0a1	1.49783	4.77817e-07	2.45945e-05
Zfp658	1.23709	0.00117037	0.00396096		St8sia1	1.50064	3.11274e-06	9.97041e-05
Kcna3	1.24052	1.24133e-05	0.000120027		Casp6	1.50108	2.54712e-07	1.56412e-05
Prss46	1.24318	2.16004e-06	3.24823e-05		Slc7a1	1.50507	3.29488e-05	0.000598049
Cxcl16	1.24574	3.91092e-06	5.02015e-05		Mmp9	1.51464	5.60308e-06	0.000155478
Wfdc18	1.24742	4.36899e-07	1.01576e-05		2017-09-11	1.51748	2.62366e-06	8.87163e-05
Gbp7	1.24881	1.63272e-05	0.000146888		Edil3	1.5181	8.57805e-05	0.00119177
Zufsp	1.25039	7.49969e-07	1.45703e-05		Mrc1	1.52371	5.62418e-06	0.000155582
Cybb	1.2506	7.43811e-05	0.000453742		Arhgap6	1.52689	2.38568e-06	8.33858e-05
Mdm2	1.25097	0.000179793	0.000902102		Tmem202	1.53361	1.21996e-06	5.10902e-05
Vasp	1.25199	7.50627e-07	1.45703e-05		Psat1	1.54193	4.67961e-05	0.000772173
Tnfrsf21	1.2536	7.07947e-07	1.40315e-05		Arl15	1.54688	1.42856e-06	5.59844e-05
Slc22a4	1.25998	1.38822e-05	0.00013045		Tmem158	1.54877	3.31759e-07	1.90688e-05
Slfn8	1.2616	1.1801e-06	2.04854e-05		Chac1	1.56	9.23449e-05	0.00126376
Smim3	1.26289	5.50675e-07	1.1944e-05		Cass4	1.56564	1.19237e-06	5.08699e-05
Snapc1	1.26401	4.36448e-07	1.01576e-05		Tanc2	1.56816	2.01793e-06	7.32544e-05
Arhgap24	1.26733	3.11735e-06	4.22701e-05		Snn	1.57327	1.58918e-06	6.04474e-05
Slc16a3	1.27982	3.37781e-05	0.000250335		Tiam1	1.57475	5.69698e-06	0.000156758
Id3	1.28175	3.3383e-05	0.000248118		Bcl2	1.59804	2.34151e-06	8.26801e-05
Gabpb1	1.28294	3.5298e-06	4.66999e-05		Ralgds	1.59933	4.26879e-07	2.26487e-05
Gcnt2	1.29534	5.65175e-06	6.65936e-05		Rhoj	1.60019	5.25119e-05	0.000829003
Htra1	1.29929	4.58178e-07	1.05575e-05		Matk	1.61145	0.000104463	0.00138779
Ncor1	1.29992	2.67382e-05	0.000212631		Il27ra	1.61425	1.1361e-06	4.98944e-05
Smpd5	1.30745	1.08573e-05	0.000109058		Amz1	1.62264	2.92864e-06	9.58853e-05
Orai2	1.30866	1.01649e-05	0.000104957		Rars	1.63131	5.67182e-08	5.38354e-06
Irak2	1.30868	1.51499e-06	2.48321e-05		Nudt21	1.63156	0.000786881	0.00613599
Aoah	1.32488	1.41635e-05	0.000132133		Itga1	1.64068	4.99767e-06	0.000142049
2017-03-01	1.32492	3.31101e-07	8.32767e-06		Slc1a5	1.64953	1.38754e-07	1.04785e-05
Rsad2	1.33114	2.72898e-05	0.000216022		Inpp5a	1.66052	1.30898e-07	1.00317e-05
Zdhhc2	1.33563	9.30411e-07	1.70263e-05		Clec10a	1.66183	3.73621e-05	0.000659639
Syt11	1.33692	4.35506e-07	1.01576e-05		Myc	1.66232	2.6128e-06	8.87163e-05
Ifi209	1.33852	7.43743e-06	8.28285e-05		Ptpre	1.66443	6.74891e-08	6.0094e-06
Snx10	1.34454	6.57081e-08	2.6452e-06		Cystm1	1.66872	4.23462e-07	2.25832e-05
Gramd1a	1.34461	5.6652e-07	1.20274e-05		Smap2	1.69646	2.58513e-07	1.56412e-05
Mx1	1.34708	4.15276e-05	0.000291878		Phgdh	1.69806	7.32283e-05	0.00106258
Mreg	1.34817	0.00030575	0.00136466		Prps1	1.69893	1.59426e-07	1.11447e-05
Gngt2	1.3531	2.6611e-06	3.77447e-05		Sema4b	1.70259	7.04106e-08	6.07057e-06
Gch1	1.35789	2.66322e-06	3.77447e-05		Lat	1.71316	1.5823e-05	0.000339635
Itga4	1.36361	7.65517e-07	1.47487e-05		Sdc4	1.71777	3.72549e-05	0.000659639
Hspa4l	1.36647	3.82551e-06	4.95974e-05		Ppp1r1a	1.72421	8.59072e-06	0.000211691
Rab11fip1	1.37082	5.42975e-05	0.000358267		A930035D04Rik	1.73194	1.87937e-05	0.000386609
Hmox1	1.37135	3.69459e-07	8.93089e-06		Traf5	1.73882	1.09901e-07	8.59934e-06
Fam114a1	1.37315	7.09028e-06	7.99957e-05		Tspan5	1.74373	1.04275e-06	4.7317e-05
Snx18	1.38117	1.2333e-06	2.12785e-05		Rgs16	1.75529	4.05856e-06	0.000123137
Dusp1	1.38394	4.93151e-07	1.10676e-05		Clec7a	1.78712	7.84359e-08	6.54434e-06
Traf2	1.39168	5.65995e-07	1.20274e-05		Nop58	1.78985	1.90927e-07	1.25817e-05
P4ha1	1.39343	0.000310419	0.00137896		Fyn	1.80205	1.05213e-07	8.43237e-06
Tspo	1.39632	9.8873e-07	1.78213e-05		Alms1	1.81105	5.48498e-07	2.75474e-05
Vti1a	1.39705	7.88652e-08	2.98523e-06		Hebp2	1.83948	2.14794e-07	1.38029e-05
Vash1	1.40123	3.23933e-07	8.25471e-06		Angptl2	1.85817	1.58934e-07	1.11447e-05
Acp5	1.40442	1.05442e-06	1.86799e-05		Tacc2	1.87023	1.59146e-08	2.35218e-06
Pfkl	1.40988	8.37734e-06	8.95181e-05		Zyx	1.87567	2.17078e-07	1.38635e-05
Magohb	1.41284	4.44186e-05	0.000309049		Il31ra	1.87869	1.40146e-08	2.10138e-06
1110008P14Rik	1.41288	2.06105e-07	5.77876e-06		Ccl7	1.88265	0.00026255	0.00271339
Dnajb2	1.4159	5.50412e-07	1.1944e-05		Ppbp	1.88336	1.87961e-05	0.000386609
Naip2	1.43862	1.925e-07	5.50166e-06		Tfec	1.89081	4.73847e-08	4.86702e-06
Adora2a	1.43903	4.59407e-05	0.000316842		Gpt2	1.89269	1.42598e-06	5.59844e-05
Grina	1.44218	1.84483e-06	2.9007e-05		Ddhd1	1.90908	6.15572e-07	3.01964e-05
Mxd1	1.44561	9.94849e-07	1.78693e-05		Mmp12	1.9155	4.96509e-06	0.000141767
Fam26f	1.44624	4.52036e-06	5.6688e-05		Il1rl1	1.97937	1.66802e-05	0.000356556
4933430I17Rik	1.44854	0.000684233	0.00257047		Il6st	1.9833	6.38061e-08	5.84193e-06
Trim6	1.45472	3.87135e-06	4.98792e-05		Adipoq	1.98816	2.65499e-06	8.91837e-05
Icosl	1.46971	1.70965e-06	2.70874e-05		Spint2	1.98853	5.31985e-09	1.14367e-06
Rffl	1.47178	6.72569e-08	2.69705e-06		Tle1	2.00514	3.81211e-08	4.15159e-06
Snord89	1.47548	1.27006e-05	0.000121861		AI956758	2.0187	2.76656e-06	9.21824e-05
Adgrl2	1.48313	1.17324e-05	0.000115493		Ccdc88a	2.01996	1.65707e-07	1.13147e-05
Gypc	1.48555	7.87419e-08	2.98523e-06		Gpr68	2.02669	3.58886e-08	4.0023e-06
Jag1	1.48795	7.32664e-07	1.43022e-05		Prr15	2.03792	2.66547e-07	1.57583e-05
Map3k5	1.51112	6.0576e-07	1.25094e-05		Dclk1	2.11438	1.69731e-07	1.14028e-05
Skil	1.51454	6.62314e-07	1.34096e-05		Pex26	2.15585	1.9514e-08	2.62879e-06
Zcchc4	1.51548	5.05238e-07	1.13143e-05		Bcar3	2.15815	5.42318e-08	5.24376e-06
Gsr	1.52256	0.000113197	0.000625506		Vwf	2.18228	3.97997e-07	2.15585e-05
Ncf1	1.53631	1.0798e-07	3.66283e-06		Egr3	2.2063	2.06838e-05	0.000417143
Rnf144a	1.54238	6.31826e-07	1.29187e-05		P2ry1	2.2442	1.06345e-07	8.43237e-06
Icam1	1.54736	7.7537e-07	1.48281e-05		Cyp1b1	2.28301	1.3676e-06	5.48417e-05
Ttc39b	1.54876	1.50687e-07	4.61245e-06		Ryr1	2.34106	2.23444e-07	1.40106e-05
Dnajc1	1.54917	7.59967e-08	2.92291e-06		Cttn	2.36677	2.60297e-07	1.56412e-05
Ddx60	1.54982	1.1428e-06	1.99383e-05		Asap2	2.37798	6.8363e-09	1.28597e-06
Slc15a3	1.55544	2.35842e-08	1.25934e-06		Abtb2	2.43172	1.51806e-07	1.09611e-05
Mefv	1.55641	1.06242e-05	0.000107869		F2r	2.43668	3.09372e-09	7.62085e-07
Cd86	1.56255	4.61023e-07	1.05994e-05		Tfrc	2.46289	8.55025e-06	0.000211629
Ifnar2	1.56335	1.16407e-07	3.79098e-06		Klf9	2.49546	3.15508e-07	1.8236e-05
Carmil1	1.56432	1.16558e-05	0.000115288		Il1rl2	2.5438	3.34484e-08	3.88828e-06
Sla	1.57312	2.23443e-06	3.32444e-05		Serpina3g	2.54447	2.78341e-06	9.22987e-05
Mlx	1.58098	1.56182e-08	9.18101e-07		Ffar4	2.56299	4.89443e-10	1.87547e-07
Dctn4	1.58324	2.88976e-07	7.58819e-06		Tmem267	2.59055	4.15552e-05	0.000709455
Bst1	1.58506	3.75756e-06	4.89003e-05		Csf1	2.69099	1.04468e-08	1.77185e-06
Slc6a12	1.58523	5.28048e-07	1.16791e-05		Sema6d	2.72886	2.19592e-07	1.39381e-05
Pilra	1.58683	2.01935e-06	3.10434e-05		Flrt2	2.80008	7.27189e-08	6.21777e-06
Vps37a	1.59428	3.97856e-08	1.87101e-06		Ets1	2.89439	1.29833e-06	5.30929e-05
Cbwd1	1.59486	9.33374e-08	3.34141e-06		Ahr	2.8983	2.14331e-06	7.72638e-05
Vegfa	1.60859	1.41591e-05	0.000132133		Plekhf1	2.94159	1.98424e-10	1.25861e-07
Gde1	1.61352	5.9312e-08	2.49892e-06		Rras2	2.97576	1.68943e-07	1.14028e-05
Stat4	1.61533	9.77634e-06	0.000101757		Batf3	2.99655	4.72195e-09	1.06203e-06
1600014C10Rik	1.61734	1.43526e-07	4.44586e-06		Egr2	3.02909	3.88453e-08	4.18639e-06
AW011738	1.62945	4.88109e-06	5.99049e-05		Cd74	3.03205	8.5767e-10	2.95782e-07
Egln3	1.63428	0.00107824	0.00370613		Olfm1	3.0412	3.55373e-09	8.55043e-07
Nfkbib	1.64125	9.12034e-08	3.29274e-06		Ccl8	3.0521	3.70395e-09	8.70934e-07
F11r	1.65517	8.34236e-06	8.92555e-05		Pkp2	3.10377	4.74457e-08	4.86702e-06
Sdc1	1.66447	8.30241e-06	8.89697e-05		Dcstamp	3.18771	1.67069e-08	2.40069e-06
H2-Ob	1.66646	1.39236e-05	0.00013072		Dusp4	3.18999	2.44405e-09	6.65424e-07
Armc8	1.68034	2.3905e-07	6.47439e-06		Itgax	3.22577	1.1959e-08	1.93324e-06
U90926	1.68199	7.8919e-05	0.000472807		Btbd11	3.27727	1.67171e-09	4.94158e-07
Mvd	1.6892	1.03184e-05	0.000105593		Klf4	3.28025	1.71539e-08	2.43115e-06
Ptch1	1.69197	3.03075e-06	4.15313e-05		Fn1	3.34882	2.37596e-06	8.33278e-05
Tnfsf9	1.69768	4.14191e-08	1.90545e-06		H2-Eb1	3.46745	6.96718e-08	6.05735e-06
Dusp16	1.70042	4.62334e-06	5.74916e-05		Ptgs1	3.50877	2.61064e-09	6.75241e-07
Slc31a1	1.70201	7.18964e-08	2.81757e-06		Irf4	3.60056	2.31139e-10	1.25861e-07
Prdx5	1.7103	7.77351e-08	2.9787e-06		H2-Aa	3.64916	5.92379e-08	5.57159e-06
Glis3	1.72126	1.95637e-05	0.000168111		Edn1	3.74574	1.02354e-10	8.14583e-08
Slc31a2	1.72623	1.5384e-08	9.09502e-07		Cish	3.76897	4.49887e-10	1.79021e-07
Tmem110	1.72682	2.00296e-07	5.67743e-06		Car2	3.81612	1.33243e-11	1.96934e-08
Tapt1	1.72729	3.87227e-08	1.82934e-06		Gpc1	3.84798	5.74825e-09	1.16414e-06
Agtrap	1.74725	1.50017e-08	9.02372e-07		Hbegf	3.92928	3.79492e-10	1.70706e-07
Saa3	1.75275	7.69034e-07	1.47615e-05		Olr1	3.94774	8.40462e-10	2.95782e-07
Prkar2b	1.75576	1.67413e-07	4.99447e-06		Plxdc2	4.03724	6.88453e-08	6.03622e-06
Gpd2	1.75805	1.37647e-08	8.73895e-07		Slamf1	4.05855	9.48179e-10	3.16447e-07
Denr	1.76541	3.23378e-08	1.58563e-06		Aqp9	4.1032	7.1862e-09	1.32765e-06
Pwp1	1.7663	4.53084e-07	1.04868e-05		Bhlhe40	4.17504	3.25021e-10	1.52848e-07
Marco	1.76686	3.31006e-05	0.000246305		Ccl17	4.38735	5.81002e-11	6.67894e-08
Mtdh	1.76897	1.22207e-08	8.10481e-07		Itgb3	4.41166	4.13171e-11	5.34333e-08
Hspa1a	1.77726	8.01488e-05	0.000477386		Ccl22	4.85582	5.1942e-10	1.91926e-07
Gsap	1.78509	4.8826e-08	2.13145e-06		Ccl24	4.90749	2.57993e-09	6.75241e-07
Cd33	1.78951	9.2499e-09	6.62961e-07		Pdcd1lg2	5.24249	9.19129e-11	8.14583e-08
Gstt1	1.79315	1.44969e-08	8.84428e-07		Socs2	5.25323	2.96294e-12	6.13091e-09
AW112010	1.79935	7.58295e-05	0.000460947		Ocstamp	5.54057	9.9902e-11	8.14583e-08
Ero1l	1.79993	2.33578e-06	3.42295e-05		Flt1	5.7631	2.85132e-10	1.40475e-07
Ppp3cc	1.8117	1.68083e-07	4.99447e-06		Ch25h	6.06249	4.08194e-12	7.03863e-09
Birc3	1.8201	1.77136e-07	5.18836e-06		Chil3	6.09952	4.00902e-10	1.72822e-07
Ggct	1.8299	7.74802e-06	8.49472e-05		Tmem26	7.31316	1.42978e-14	1.08128e-10
Ifi44	1.8308	1.35455e-05	0.000127518		Rnase2a	7.72917	8.05489e-14	2.0834e-10
Ifit1	1.8352	5.69532e-06	6.68828e-05		Mgl2	8.15478	2.25098e-14	1.08128e-10
Vcan	1.83813	6.73193e-06	7.67055e-05		Arg1	9.27834	3.13534e-14	1.08128e-10
Gm14005	1.8389	4.64227e-08	2.07021e-06
Trem3	1.84135	2.09707e-07	5.83232e-06
Cep83	1.85284	4.62657e-08	2.07021e-06
D16Ertd472e	1.85646	5.73239e-07	1.20662e-05
Slc25a37	1.85947	8.90993e-09	6.58444e-07
9330159M07Rik	1.8607	2.83283e-08	1.44377e-06
Gbp3	1.86147	1.41951e-06	2.36114e-05
St3gal3	1.87086	2.18926e-08	1.20479e-06
Dnmt3l	1.87204	1.77526e-07	5.18836e-06
Mfap3l	1.87301	3.22973e-07	8.25056e-06
Zfp719	1.87441	2.82269e-07	7.45903e-06
Gm20186	1.8803	3.12187e-05	0.000236795
Pdgfrb	1.88356	4.73612e-05	0.000324503
Car13	1.88392	2.51871e-08	1.31609e-06
Pid1	1.89219	9.23461e-09	6.62961e-07
Sgk1	1.8924	1.24125e-08	8.12784e-07
Sephs2	1.89263	4.58743e-09	4.31468e-07
Cebpb	1.89976	5.07775e-08	2.20733e-06
Stx11	1.91558	1.27569e-08	8.30083e-07
Treml4	1.91613	4.01018e-07	9.53778e-06
Rab32	1.91904	5.65973e-09	5.04207e-07
Dst	1.9264	1.06613e-07	3.64913e-06
Gm9706	1.92959	9.51388e-06	9.94249e-05
Usp18	1.93453	1.36436e-07	4.26455e-06
Rims3	1.95039	8.15982e-09	6.20746e-07
Gpr31b	1.95063	8.03954e-07	1.51507e-05
Tspan3	1.97226	4.22135e-09	4.13914e-07
Slpi	1.98423	0.000234494	0.00110675
Tspoap1	1.99882	9.04373e-06	9.54746e-05
Gadd45b	2.00804	9.26569e-09	6.62961e-07
Rab20	2.00849	6.5839e-09	5.35902e-07
Ift57	2.02152	5.39514e-09	4.93965e-07
Pla1a	2.02432	1.13675e-07	3.78162e-06
Pstpip2	2.02535	3.46669e-09	3.65983e-07
Slamf7	2.03696	3.7209e-08	1.77403e-06
Lrrc75a	2.03867	4.78102e-09	4.41647e-07
Pdlim7	2.04323	3.28458e-07	8.30862e-06
Serpine1	2.06077	1.8201e-05	0.000159044
Cp	2.07042	3.64247e-06	4.79452e-05
Per2	2.08906	2.07611e-08	1.15481e-06
Xkr8	2.09755	3.1824e-09	3.43219e-07
Sell	2.09994	5.68025e-06	6.67816e-05
Herc6	2.10073	3.53914e-08	1.71103e-06
Cd300lf	2.10785	3.34861e-07	8.34811e-06
Lrrc8c	2.1133	1.72174e-09	2.3134e-07
Isg20	2.14293	1.12196e-07	3.75326e-06
Cdc42ep2	2.14373	2.12782e-07	5.90199e-06
Plpp3	2.14541	9.13412e-08	3.29274e-06
Pvr	2.1784	6.38816e-09	5.28736e-07
Clmp	2.18219	1.29077e-05	0.000123081
Nfkbia	2.18976	5.66293e-09	5.04207e-07
St3gal1	2.19661	2.22343e-08	1.21397e-06
Hspa1b	2.20517	2.45355e-06	3.56022e-05
Adhfe1	2.21105	5.48935e-10	1.15904e-07
Tnf	2.23831	1.20202e-07	3.83832e-06
Itgal	2.23965	4.61725e-08	2.07021e-06
Abcc5	2.24497	1.56651e-05	0.000142418
Lrrk2	2.25029	1.10074e-07	3.70953e-06
Rbpms	2.25089	2.36378e-08	1.25934e-06
Irak3	2.25559	4.74336e-09	4.41647e-07
Spata13	2.26247	3.58532e-08	1.72529e-06
Hp	2.26589	4.14804e-07	9.77715e-06
Hif1a	2.26903	6.02455e-05	0.000387753
Tnfaip3	2.27469	3.85618e-08	1.82934e-06
Dusp2	2.27493	1.44563e-08	8.84428e-07
Dtx2	2.28636	4.29299e-09	4.15096e-07
Jdp2	2.28802	1.85288e-08	1.05911e-06
Mmp14	2.29391	2.65022e-08	1.36687e-06
Nfkb2	2.31417	3.29315e-07	8.30997e-06
Serf1	2.3152	6.79272e-09	5.42751e-07
Slc25a33	2.32288	1.37916e-08	8.73895e-07
Sgms2	2.33153	1.10127e-08	7.4959e-07
Ehd1	2.34207	1.10653e-09	1.82193e-07
Vcam1	2.34629	1.0846e-06	1.90514e-05
Slc2a6	2.37544	3.56013e-07	8.66661e-06
A130040M12Rik	2.39206	1.47339e-06	2.4312e-05
Ms4a4c	2.41116	1.53082e-07	4.6582e-06
Sod2	2.41604	6.91956e-08	2.75345e-06
Ppfia3	2.41647	8.07131e-10	1.5464e-07
Tnfrsf1b	2.41771	2.30911e-07	6.30345e-06
Lmo4	2.43623	1.18526e-08	7.96278e-07
3930401B19Rik	2.45392	9.77735e-08	3.46426e-06
Gm9895	2.45686	9.10232e-08	3.29274e-06
Slc43a3	2.45807	9.68129e-10	1.72694e-07
Tlr2	2.46062	7.90598e-08	2.98523e-06
Nos2	2.46947	9.66089e-07	1.75047e-05
Slamf6	2.48784	1.16646e-07	3.79098e-06
Pfkfb3	2.48834	1.33828e-09	2.02662e-07
Sema4a	2.49414	3.13461e-08	1.54432e-06
C78513	2.4946	1.04103e-07	3.60218e-06
Il15ra	2.50922	1.3516e-09	2.02662e-07
Tgfbi	2.51106	1.24524e-07	3.93984e-06
Nupr1	2.55815	6.94616e-08	2.75345e-06
Itga5	2.56092	5.79389e-09	5.05963e-07
Vnn3	2.61657	3.11e-08	1.53952e-06
Mcemp1	2.62993	3.57937e-09	3.74062e-07
Tma16	2.63381	6.07131e-09	5.19122e-07
Cflar	2.66791	2.77831e-09	3.2297e-07
Pbxip1	2.66976	2.92666e-09	3.35984e-07
Rnd1	2.67779	1.17311e-09	1.86723e-07
Cd274	2.69771	7.95761e-09	6.14399e-07
Hdc	2.69949	2.02959e-07	5.71094e-06
Flnb	2.71714	1.83124e-09	2.39061e-07
Tmeff1	2.72118	2.6901e-09	3.16271e-07
Oasl1	2.74909	5.11004e-07	1.13941e-05
Gbp6	2.75802	8.93827e-08	3.26768e-06
Arg2	2.77138	5.07714e-07	1.13452e-05
Ppp1r12b	2.84858	9.11181e-09	6.62961e-07
Orm1	2.84996	6.24192e-10	1.26625e-07
Cxcl1	2.87801	4.01958e-05	0.000285426
Ankrd37	2.90655	1.74997e-07	5.15818e-06
Shisa3	2.91456	8.84175e-05	0.000515362
Batf	2.94358	2.42674e-11	1.47688e-08
Rcl1	2.97372	1.93694e-09	2.44385e-07
Cxcl2	2.97671	1.00355e-06	1.79943e-05
St3gal5	2.99176	1.04203e-09	1.82193e-07
Ccrl2	2.99988	2.1291e-08	1.17795e-06
Fpr2	3.04676	4.13801e-09	4.11652e-07
Cxcl10	3.05004	1.57739e-08	9.22017e-07
Gpr84	3.06712	5.65962e-07	1.20274e-05
Gpr18	3.09036	1.02162e-08	7.14164e-07
Itgb8	3.14673	1.19295e-07	3.83301e-06
Slco3a1	3.1588	1.02956e-08	7.1489e-07
Klra2	3.17577	2.37506e-10	6.3006e-08
H2-Q5	3.18044	3.25857e-10	7.84027e-08
Il1rn	3.19205	7.93786e-10	1.5464e-07
Smad6	3.20936	9.48731e-09	6.723e-07
Pdpn	3.23476	5.8223e-10	1.20475e-07
Syt7	3.25002	2.98854e-09	3.35984e-07
Slfn1	3.25173	7.47762e-09	5.86087e-07
Fpr1	3.27936	5.39289e-08	2.31583e-06
Cd69	3.31258	1.19462e-09	1.87265e-07
Susd2	3.32268	1.70262e-09	2.3134e-07
Procr	3.40308	2.09286e-07	5.83232e-06
Osbpl3	3.41233	3.6335e-11	1.65946e-08
Met	3.42322	1.49301e-09	2.14537e-07
Spic	3.45941	1.48368e-09	2.14537e-07
Malt1	3.47095	1.11213e-09	1.82193e-07
Jak2	3.53211	7.32899e-09	5.78822e-07
Rasgrp1	3.56257	1.64735e-09	2.3134e-07
Mir155hg	3.58909	6.06985e-11	2.41533e-08
Smpdl3b	3.65463	2.93327e-11	1.56665e-08
Slfn4	3.67929	1.81755e-09	2.39061e-07
Acod1	3.74061	2.2947e-08	1.23651e-06
Ccr7	3.80052	3.01686e-07	7.82265e-06
Hcar2	3.90233	8.70633e-09	6.48026e-07
Thbs1	4.02499	1.19654e-05	0.000117001
Dgat2	4.03719	1.0441e-08	7.20147e-07
Clec4e	4.04633	3.81957e-09	3.9126e-07
Socs3	4.05064	1.40226e-07	4.36981e-06
AI504432	4.06307	3.09721e-11	1.56665e-08
Cd40	4.06984	1.51873e-11	1.45416e-08
Fscn1	4.15682	3.16649e-11	1.56665e-08
Zfp811	4.21037	2.09251e-11	1.45416e-08
Cfb	4.28066	4.19273e-10	9.22935e-08
Acpp	4.31134	6.18452e-09	5.20204e-07
Inhba	4.32991	1.88459e-07	5.43118e-06
Cxcl11	4.39828	8.00051e-08	3.00019e-06
Antxr1	4.46602	3.56913e-10	8.39232e-08
Il12a	4.63061	3.18472e-09	3.43219e-07
Cd200	4.811	7.93718e-11	2.73727e-08
Acsl1	4.8149	3.04493e-12	7.87572e-09
Adgb	4.91512	1.41185e-11	1.45416e-08
Traf1	4.945	9.91462e-12	1.45416e-08
Ptges	5.02908	2.32137e-11	1.47688e-08
Plpp1	5.28446	1.19783e-12	4.65931e-09
Lcn2	5.44794	1.36169e-08	8.73895e-07
Cd38	6.04287	2.55524e-09	3.03868e-07
Il1a	6.19501	6.32785e-11	2.42474e-08
Ptgs2	6.2778	1.09375e-08	7.49403e-07
Il1b	6.32107	1.55052e-11	1.45416e-08
Cxcl3	6.33799	1.041e-07	3.60218e-06
Serpinb2	6.49626	7.44197e-12	1.28324e-08
Cxcl9	6.54427	3.85192e-13	3.9852e-09
Il12b	6.82564	2.1083e-11	1.45416e-08
Il6	7.91496	1.0034e-08	7.06205e-07
