# Supplementary material for: Macrophage Polarization: Different Gene Signatures in M1(LPS+) vs. Classically and M2(LPS–) vs. Alternatively Activated Macrophages
Source: Front Immunol. 2019 May 24;10:1084. doi: 10.3389/fimmu.2019.01084 (PMC6543837; doi:10.3389/fimmu.2019.01084)
Supplement: Supplementary file 3 [file Table_3.XLSX]

## Sheet: S. Table 3
Supplementary Table 3
Full In vivo M1(=LPS-) and M2(=LPS+) as reported in the original paper (Buscher et al Nat Comm 2017)
M1 (=LPS+) Signature	M2 (=LPS-) Signature
2610001J05Rik	0610009B22Rik
2610002M06Rik	1810058I24Rik
A630072M18Rik	2010204K13Rik
AARS	2310039H08Rik
ABCA1	2510002D24Rik
ABCB1	2610524H06Rik
ABCF1	2700097O09Rik
ABHD16A	2900097C17Rik
ABHD2	9130221H12Rik
ABI1	AAAS
ABRACL	AACS
ACBD3	AAGAB
Acot5	AAK1
ACOT7	AAMP
Acp5	AARSD1
ACSL1	ABCA7
ACSL5	ABCB6
ACTA1	ABCB8
ACTL7B	ABCD3
ACTN1	ABCD4
ACTR3	ABCF3
ACVR1	ABHD12
ADAM17	ABHD17A
Adam1b	ABHD4
ADAMTS4	ABHD5
ADAR	ABHD8
ADGRB1	ABL1
ADHFE1	ABTB1
ADM	ACAA2
ADORA2A	ACAD10
ADORA2B	ACAD11
ADPRH	ACAD8
AEBP2	ACADM
AEN	ACADS
AFF1	ACADVL
AFTPH	ACAT2
AGFG1	ACBD6
AGRN	ACD
AGTRAP	ACLY
AIDA	ACO1
AIM1	ACO2
AK4	ACOT13
AKAP4	ACOX1
AKNA	ACP6
AKT3	ACRBP
ALDH3A1	ACSS1
ALG9	ACTR1A
ALPK2	ACTR6
ANKFY1	ACTR8
ANKIB1	ADAM10
ANKRD17	ADAM15
ANXA7	ADAM8
Ap2b1	ADAMTS10
AP3B1	ADCK1
AP3B2	ADCK3
APBB1IP	ADCK4
API5	ADCY7
APOBEC3B	ADCY9
APOBR	ADD1
APPBP2	ADD3
APPL1	ADGRE5
APTX	ADH5
AQP9	ADIPOR1
AQR	ADIPOR2
ARCN1	ADK
AREG	ADSSL1
ARF4	AES
ARFRP1	Afg3l1
ARG2	AFG3L2
ARHGAP35	AGAP1
ARHGEF2	AGAP3
ARHGEF3	AGFG2
ARHGEF40	AGGF1
ARID4B	AGL
ARID5A	AGO2
ARIH1	AHCYL1
ARIH2	AHNAK
ARL14EP	AHSA1
ARMCX3	Ahsa2
ARPP21	AI413582
ARRDC4	AI987944
ART3	AIFM1
ASAP1	AKAP10
ASB13	Akap17b
ASCC2	AKAP8
ASNS	AKAP8L
ATAD1	AKIP1
ATAD2B	AKR1A1
ATF2	AKR1B10
ATF4	AKR7A2
ATL3	AKT1
ATP10A	AKTIP
ATP11A	ALAD
ATP11C	ALDH3B1
ATP13A3	ALDH6A1
AW112010	ALDH9A1
AXIN1	ALDOA
AXL	ALG1
AZGP1	ALG12
AZI2	ALG14
B3GNT2	ALG2
BATF	AMACR
BATF2	AMOT
BATF3	AMZ2
BC147527	ANAPC1
BCL10	ANAPC13
BCL2L11	Anapc15
BIRC2	ANAPC16
BIRC3	ANAPC2
BLOC1S4	ANAPC4
BLZF1	ANAPC5
BRAF	ANGEL1
BRD2	ANGEL2
BRIX1	ANGPT2
BROX	ANGPTL6
Bst2	ANKMY2
BTG2	ANKRD10
BZW1	ANKRD24
C11orf68	ANKRD40
C11orf96	ANKRD46
C14orf105	ANKRD54
C16orf87	ANKS1A
C17orf96	ANKS3
C19orf66	Anp32a
C1orf123	Anp32b
C21orf91	ANTXR2
C2orf47	ANXA9
C2orf76	AP1B1
C3orf38	AP1M1
C5AR1	AP2A2
C5orf30	AP2M1
C8orf33	AP2S1
C8orf44-SGK3	AP3D1
SGK3	AP3S1
CA13	AP5S1
CAB39L	APBA3
CACYBP	APBB3
CALCRL	APC
CAMK2D	APEH
CAMLG	APH1A
CAPZA2	APLF
CARHSP1	APPL2
CASK	APRT
CASP1	ARAP1
CASP4	ARFGAP1
CASP7	ARFIP2
CAV1	ARG1
CBWD1	ARHGAP12
Ccdc50	ARHGAP18
CCDC71L	ARHGAP24
CCDC86	ARHGAP27
CCDC93	ARHGAP9
CCL17	ARHGDIB
Ccl2	ARHGEF1
CCL22	ARHGEF10L
CCL24	ARHGEF18
Ccl7	ARID3A
Ccl9	ARL2
CCNC	ARL5A
CCND2	ARL6
CCNG2	ARL6IP4
CCNJ	ARL8B
CCNL1	ARMC1
CCR9	ARMC10
CCRL2	ARMT1
CD14	ARPC1A
CD274	ARPC5L
CD2AP	ARRB1
CD2BP2	ARRB2
CD38	ARRDC1
CD40	ARSA
CD44	ARSG
CD47	ASB3
CD70	GPR75-ASB3
CD80	ASB8
CD83	ASCC1
CD86	ASF1B
CDC37	ASNSD1
Cdc42	ASPSCR1
CDC73	ASRGL1
CDH16	ASXL1
CDK5R1	ATF1
CDK6	ATF6
CDKN1A	ATG101
CDV3	ATG13
CDYL	ATG2A
CEBPD	ATG2B
Celf1	ATG5
CEP350	ATG7
CEP85	ATMIN
CEPT1	ATOX1
CFLAR	ATP13A2
CH25H	ATP1A3
CHAC1	ATP5A1
CHD1	ATP5C1
CHIC2	ATP5D
CHMP4B	Atp5e
Chtop	ATP5G1
CHUK	ATP5G2
CISH	ATP5G3
CITED2	ATP5H
CKLF	ATP5J
CLCF1	ATP5J2
CLCN5	Atp5k
CLCN6	ATP5L
CLDND1	ATP5S
Clec2d	ATP5SL
CLEC3B	ATP6AP1
CLEC5A	ATP6V0A1
CLIC4	ATP6V0A2
CLINT1	ATP6V0D1
CLIP4	ATP6V0E1
CLMP	ATP6V1A
CLN5	ATP6V1B2
CLOCK	ATP6V1C1
CLP1	ATP6V1D
CMPK2	ATPAF2
CMTM6	ATPIF1
CMTR1	ATRAID
CNEP1R1	ATXN10
CNIH4	ATXN2
CNOT2	AU020206
CNOT4	AUH
CNOT7	AUP1
COG2	B3GALNT2
COX15	B3GALT4
CP	B3GAT3
CPD	B3GNT8
CPN2	B3GNTL1
CPNE2	B4GALNT1
CPSF2	B4GALT1
CR1L	B4GALT6
CREB1	B4GAT1
CRK	BABAM1
CRKL	BACE1
CRLF3	BACH1
CS	BAD
CSDE1	BAG1
CSF1	BAG3
CSF2	BAG4
CSNK1A1	BAIAP2
CST7	BANP
Ctsq	BAP1
CUEDC1	BASP1
CUL2	BAX
CXCL10	BAZ1B
Cxcl11	BAZ2A
Cxcl15	BBS2
CXCL16	BBS9
CXCL3	BC029722
Cxcl9	BCAP31
CYBB	BCAS2
CYCS	BCAS3
CYSLTR2	BCDIN3D
DAB2	BCKDHA
DAPK3	BCKDK
DAXX	BCL6
DAZ2	BCS1L
DBNL	BET1
DBR1	BIN3
DCAF13	BLOC1S1
DCBLD2	BLOC1S5
DCK	Bmyc
DCP1A	BNIP2
DCTN4	BNIP3
DCUN1D1	BNIP3L
DCUN1D5	BOLA1
DDA1	BORCS5
DDHD1	BORCS7
DDIT4	BPGM
DDX10	BPTF
DDX17	BRAP
DDX21	BRAT1
DDX24	BRD3
DDX27	BRK1
DDX3X	BSCL2
DDX60	BSG
DENND5A	BST1
DENR	BTBD1
DGCR14	BTBD2
DHX15	BTRC
DHX58	C10orf54
DIMT1	C11orf1
DIS3	C11orf31
DLD	C11orf54
DLGAP4	C11orf74
DLL1	C11orf98
DLX3	C12orf10
DNAJA1	C12orf43
DNAJA2	C12orf57
DNAJB5	C14orf1
DNAJB6	C14orf166
DNAJC1	C15orf39
DNAJC13	C15orf40
DPF2	C16orf70
DR1	C16orf91
DTWD1	C17orf62
DUSP11	C18orf8
DUSP16	C19orf44
DUSP2	C19orf47
DUSP8	C19orf52
DYNC1LI1	C19orf53
E2F3	C19orf60
E2F5	C1D
E2F8	C1orf159
EBI3	C1orf27
EBNA1BP2	C1QBP
EDN1	C20orf27
EDNRB	C21orf2
EEF1E1	C2CD2L
EFR3A	C2CD3
EGR1	C2orf42
EHD1	C2orf49
Eif1	C3AR1
EIF1AX	C3orf58
EIF2AK2	C3orf70
EIF2S2	C4orf27
EIF2S3	C5orf22
EIF3C	C6orf136
EIF4E	C6orf203
EIF4E2	C6orf89
EIF4E3	C7orf25
EIF6	C7orf55
ELAVL1	C8orf37
ELL2	C8orf82
ELP5	C9orf16
ENDOD1	C9orf3
ENG	C9orf40
EPS15L1	C9orf69
EPSTI1	C9orf91
ERAL1	CAB39
ERAP1	CACFD1
ERBB2IP	Calm1
ERCC8	CAMK1
ERGIC2	CAMK1D
ERO1A	CAMK2G
ERRFI1	CANT1
ESF1	CAPN7
ESRRB	CAPNS1
ETF1	CARKD
ETV6	CASD1
EVI2A	CASP2
EXOSC10	CASP6
EXT1	CASP9
EZR	CBFA2T2
F10	CBR1
F3	CBR3
FABP3	CBR4
FAM107B	CBX2
FAM129A	CBX3
FAM133B	CBX5
FAM188A	CBX8
FAM208B	CBY1
FAM96B	CC2D1A
FAR1	CCAR2
FBXL3	CCDC107
FBXO11	CCDC115
FBXO42	CCDC12
FBXW11	CCDC137
FCER1G	CCDC22
FCGR2B	CCDC28A
FEM1B	CCDC34
FGL1	CCDC84
FITM1	CCDC91
FKBP5	CCDC97
FLNB	CCNF
FMR1	CCNG1
FNBP1	CCNH
FNBP4	CCPG1
FNDC3A	CCR1
FRMD6	CCS
FUBP1	CCZ1
Fus	CCZ1B
FYN	CD151
FZD1	CD200R1
FZD5	CD28
GABPA	CD300A
GABPB1	CD300LF
GADD45B	CD320
Gar1	CD36
GARS	CD84
GAS7	CD99L2
GATA1	CDADC1
GATAD2A	CDC123
GBP2	CDC23
GBP7	CDC25A
GCA	CDC25B
GCC1	CDC37L1
GCH1	CDC42EP3
GDF15	CDC42SE1
GEM	CDC5L
GFI1	CDCA5
GFPT1	CDCA7L
GFPT2	CDIP1
GFRA2	CDIPT
GGCT	CDK11A
GHITM	CDK16
GIT2	CDK18
Gk	CDK2
GLCE	CDK20
Gm15807	CDK2AP1
Hmgn5	CDK2AP2
Gm9706	CDK5
GMEB1	CDK5RAP2
GMFB	CDK5RAP3
GMPPB	CDK9
GNA13	CDKN2AIPNL
GNAI3	CDKN2C
GNAQ	CDPF1
GNB4	CDT1
GNPNAT1	CEBPA
GOLPH3	Cebpzos
GOSR1	CELA1
GOSR2	CELF2
GPBP1	CELSR3
GPD2	CENPA
GPR84	CENPO
GPR85	CENPV
GPR87	CEP131
GPRC5C	CEP152
GRAMD1A	CEP19
GRHL1	CEP57L1
GRIN1	CEP89
GSPT1	CERK
GTF2B	CERS2
GTF2F1	CERS5
GTF2F2	CETN2
GTPBP2	CFAP20
GTPBP4	CFDP1
GUCA2B	CFL1
GYPC	CFL2
H3F3A	CGNL1
H3F3B	CHCHD10
HACD2	CHCHD5
Hamp	CHCHD7
Hamp2	CHD1L
HAT1	CHD6
HBEGF	CHD8
HCK	CHEK2
HDC	CHERP
HEATR6	CHFR
HELZ2	CHID1
HERPUD1	CHKA
HIF1A	CHMP1A
HIPK1	CHMP3
HIPK2	CHMP6
HIVEP1	CHMP7
HIVEP2	CHPF2
HIVEP3	CHST12
HK2	CHST14
HLA-G	CIB1
HMGCR	CIC
HNRNPAB	CIPC
HOMER1	CIR1
HSP90AA1	CISD1
HSPA5	CIZ1
HSPA9	CKAP4
HTR1B	CLCC1
HUS1	CLCN3
IARS	CLCN4
IBTK	CLIP1
ICAM1	CLK2
ICAM4	CLK4
ICOSLG	CLN6
LOC102723996	CLN8
IDNK	CLNS1A
IER2	CLPB
IER3	CLPP
IER5	CLPTM1L
IFI16	CLPX
IFI35	CLTA
Ifi47	CLTB
IFIH1	CLTC
IFIT2	CLUAP1
Ifitm1	CLUH
IFITM3	CMAS
IFNAR1	CMC2
IFNAR2	CMC4
IFNB1	CMIP
IGF1R	CNNM2
IGF2BP1	CNNM3
IGSF8	CNOT6L
IGSF9	CNOT8
Igtp	CNPY3
Iigp1	CNR2
IKBKB	COA3
IKZF1	Coa6
IL10RA	COASY
IL12A	COG4
IL12B	COG6
IL13RA1	COMMD5
IL15	Commd6
IL15RA	COMMD9
IL17RA	COMT
IL17RD	COPB2
IL18	COPG1
IL1RAP	COPG2
IL1RN	COPRS
IL23A	COPS3
IL2RG	COPS7A
IL4R	COPS7B
INHBA	COPZ1
INO80	COQ10A
INPP5B	COQ7
INTS12	COQ9
IRF1	CORO1B
IRF2	CORO1C
IRF5	COTL1
IRF7	COX14
IRF9	COX4I1
IRG1	COX6A1
IRGM	COX6B1
Irgm1	Cox6c
ISG20	COX7A2
IST1	CPEB2
ITGA4	CPOX
ITGA5	CPPED1
ITGAL	CPSF1
ITGAV	CPSF3
ITGB1	CPT1A
JAG1	CPT2
JAK1	CRACR2B
JAK2	CRAT
JARID2	CREBRF
JDP2	CREBZF
JUNB	CREG1
KALRN	CRELD1
KATNA1	CRIP1
KATNBL1	CROT
KBTBD2	CRTAP
KCND3	CSAD
KCTD10	CSGALNACT2
KCTD5	CSK
KDM7A	CSNK1D
KEAP1	CSNK1E
KHDRBS1	CSNK1G2
KIAA1033	CSTB
KIAA1551	CSTF3
KIF1B	CTAGE5
KIF3B	CTBP1
KIF5B	CTC1
KLF3	CTCF
KLF5	CTDP1
KLF6	CTDSP1
KLF7	CTDSP2
KLHL25	CTDSPL
Klrk1	CTNNB1
KMO	CTNNBIP1
KMT5B	CTNNBL1
KPNA3	CTNS
KPNA4	CTPS2
KPNA6	CTSA
KREMEN1	CTSB
KRI1	CTSD
KRIT1	CUEDC2
Ktn1	CUL4B
LAD1	CUL7
LANCL2	CUTA
LARP1	Cux1
LBP	CWC27
LCK	CXCR4
LCN2	CXorf38
LCP1	CXorf40A
LCP2	CXorf40B
LENG1	CXXC1
LGALS3BP	CXXC5
LGALS8	CYB561D2
LGALS9B	CYB5A
LIF	Cyb5r3
LIG3	CYHR1
LIMS1	Cyp4f16
LIN7C	Cyp4f37
LMNB2	DAD1
LMO4	DAG1
LPAR1	DALRD3
LRRC8C	DAP
LRRK2	DAP3
LSG1	DAZAP2
LSM8	DBF4
LTA	DBI
LTV1	DBNDD2
LYN	DBP
LYRM1	DCAF11
LZTFL1	DCAF4
MAD2L1	DCAF8
MAFF	DCLRE1A
MAFK	DCPS
MAGOHB	DCTN2
MAK16	DCTN6
MAN2A1	DCTPP1
MAP2K1	DDB1
MAP2K4	DDHD2
MAP3K5	DDRGK1
Map3k7	DDX50
MAP3K8	DEAF1
MAP4	DEDD2
MAPK14	DEF8
MAPK6	DENND4B
MAPK8	DENND4C
MAPRE1	DENND6A
Mapre2	DEPDC7
Marcks	DERA
MARCKSL1	DERL1
MARK1	DESI1
MARK2	DESI2
MAT2A	DEXI
MBOAT1	DFNA5
MCL1	DGAT1
MDFIC	Dgcr6
MDM2	DGKA
MDM4	DGKZ
MECP2	DGUOK
MED1	DHCR7
MED11	DHFR
MED14	DHODH
MED19	DHRS1
MED21	DHRS3
MED27	DHRS4
MED6	DHRS7
MED7	DHX16
MEFV	DHX30
MET	DHX32
METTL6	DHX57
MFSD1	DICER1
MFSD14B	DIO2
MFSD4B	DLG3
MITD1	DNAJB1
MITF	DNAJB9
MKL2	DNAJC11
MLLT6	DNAJC12
MMADHC	DNAJC14
MMP10	DNAJC28
MMP13	DNAJC3
MMP14	DNAJC30
MOB3B	DNAJC5
MORC3	DNAJC7
MORF4L2	DNAJC9
MOV10	DNAL4
MPP5	DNLZ
MRPL21	DNMBP
MRPL32	DNMT1
MRPS22	DNMT3A
Ms4a4b	DNPEP
MS4A6A	DNTTIP1
Ms4a6b	DOK1
Ms4a6c	DOK2
MSANTD3	DOK3
MSN	DOLK
MTDH	DOLPP1
MTF2	DOPEY2
MTHFD2	DPAGT1
MTHFR	DPCD
MTMR14	DPH7
MTMR7	DPM1
MTPN	DPP3
Mucl1	DPY30
Mucl2	DRAP1
MUL1	DSCR3
MVP	DSTYK
Mx1/Mx2	DTNBP1
MYADM	DTX3
MYBBP1A	DUS1L
MYC	DUSP13
MYCL	DUSP19
MYD88	DUSP22
MYL12B	DUSP3
MYNN	DVL2
MYO10	DYM
MYO1C	DYNLL1
MYO1G	DYNLL2
N4BP1	E2F1
NAA15	E2F6
NACC1	E4F1
NAE1	EBAG9
NAMPT	EBPL
NARS	ECD
NAT1	ECH1
NCF1	ECHDC1
NCK1	ECHS1
NCOA3	ECSIT
NCOA5	EDEM1
NDEL1	EDEM2
NEDD9	EDEM3
NEURL1	EED
NFAT5	EEF2
NFATC1	EEF2KMT
NFATC2	EEFSEC
NFIL3	EEPD1
NFKB1	EFCAB7
NFKB2	EFTUD2
NFKBIA	EGLN1
NFKBIB	EGLN2
NFKBIE	EHBP1
NFKBIZ	Ehbp1l1
NFXL1	EHMT2
NFYB	EI24
NIF3L1	EID1
NMD3	EIF1B
NMI	EIF2AK1
NOC3L	EIF2AK3
NOCT	EIF2B4
NOL11	EIF2D
NOP58	EIF3I
NOS2	EIF3K
NOTCH1	EIF4B
NOTCH2	EIF4EBP2
NR3C1	ELAC2
NRAS	ELF2
NRF1	ELK3
NRIP3	ELL
NT5C3A	ELMO2
NUB1	ELMOD3
NUBP1	ELOVL1
NUDT9	ELOVL5
NUFIP1	ELP2
NUP54	ELP3
NUP62	ELP4
NUP98	EMC10
NUPR1	EMC2
OAF	EMC3
Oas1b	EMC8
OAS2	EMC9
OAS3	EMILIN1
OASL	EML3
Oasl2	EMSY
OCSTAMP	ENDOG
OGFR	ENO3
OLAH	ENOPH1
OPA3	ENTHD2
OSGIN2	ENTPD5
OTUD4	ENTPD6
Otud5	ENTPD7
P2RY14	EPB41
P4HA1	EPB41L1
PAFAH1B2	EPN1
PANK3	EPS8
PAPD4	ERCC3
PAPSS2	ERCC4
PARP12	ERCC5
PARP8	ERCC6L2
PARP9	ERF
Pcmt1	ERGIC1
PCNX	ERGIC3
PDCD10	ERI3
PDE12	ERLEC1
PDE4B	ERLIN1
PDGFRB	ERMP1
PDLIM5	ERP29
PDPN	ESCO1
PDSS1	ETAA1
PDZD11	ETFB
PELI1	ETFBKMT
PENK	ETFDH
PES1	ETHE1
PFKP	EXD2
Pgap2	EXOC8
PHLDB1	EXOSC4
PHLPP1	EXOSC5
PHTF2	EXOSC7
PHYKPL	EXT2
PICALM	EXTL3
PIK3AP1	F8A1
PIK3R1	FAAP20
PILRA	FADS1
PIM3	FAF1
PINX1	FAHD1
PIP5K1A	FAIM
PITPNB	FAM102A
PKMYT1	FAM104A
PKP4	FAM105A
PLA1A	FAM111A
PLA2G16	FAM117A
PLAGL1	FAM117B
PLAGL2	FAM118B
PLAUR	FAM120A
PLCD1	FAM120B
PLCL2	FAM126B
PLCZ1	FAM129B
PLEC	FAM134A
PLEK	FAM134B
PLEKHA3	FAM160A2
PLEKHF1	FAM162A
PLET1	FAM173A
PLK2	FAM189B
PLSCR1	Fam193b
PMEPA1	FAM195A
PML	FAM198B
PMPCA	FAM210B
PMPCB	FAM214B
PNP	FAM216A
POFUT2	FAM21A
POLA2	FAM21C
POLDIP3	FAM234B
POLR2C	FAM32A
POLR2G	FAM3C
POLR3C	FAM50A
POLR3D	FAM53A
POP4	FAM58A
POP7	FAM63A
Pou3f1	FAM65A
PPA1	FAM73B
PPM1A	FAM76A
PPM1B	FAM76B
PPP1CB	FAM89B
PPP1R11	FAM96A
PPP1R15A	FAM98C
PPP1R15B	FANCE
PPP1R2	FANCF
PPP2CB	FANCG
PPP2R2A	FASTK
PPP2R2D	FASTKD1
PPP3CC	FBXL14
PPP4C	FBXL20
PPP4R1	FBXL6
PRDM1	FBXL8
PRDM4	FBXO18
PRELID3B	FBXO21
PREP	FBXO22
PRKCD	FBXO25
PRKCQ	FBXO28
PRKRIP1	FBXO32
PRKX	FBXO33
PRMT6	FBXO4
PRPF38A	FBXO8
PRPF40A	FBXO9
PSMA2	FBXW2
PSMB10	FBXW4
PSMB6	FBXW7
PSMB8	FBXW9
PSMB9	FCGR2A
PSMD7	FCHO1
PSME1	FDXR
PSME2	FECH
PSPC1	FEN1
PSTPIP2	FERMT3
PTBP1	FES
PTBP3	FGD4
PTGES	FGFR1
PTGES3	FH
PTGS2	FHDC1
PTPN11	FIGNL1
PTPN12	FIS1
PTPN2	FKBP1A
PTPRC	FKBP1B
PTPRJ	FKBP2
PTX3	FKBP3
PUM1	FKBP4
PUM2	FKBP8
PUM3	FKBPL
PURB	FLAD1
Pvr	FLCN
PWP1	FLI1
PXN	FLOT2
RAB11A	FLYWCH1
RAB12	FMNL3
RAB22A	FNTA
RAB32	FOPNL
RAB38	FOS
RAB3IP	FOXJ2
RAB5A	FOXK2
RABGEF1	FPGS
RALB	FRMD8
RAN	FTO
RANBP1	FTSJ1
RAP1B	FTSJ2
RAP2C	FUCA2
RARS	FUNDC1
RASA2	FUNDC2
RASGRP1	FXN
RBBP8	FXYD5
RBM4	FYCO1
RBM43	G6PC3
RBM7	GAA
RBMS1	GAB1
RBMX	GABARAP
RBPJ	GABARAPL1
RBPMS	GADD45G
RCAN1	GALK1
RCL1	GALK2
RCN1	GALNT1
RCSD1	GALNT2
RDH11	GALNT4
RDH12	GALT
RDX	GART
REL	GATAD1
RELA	GATC
REPS1	GBA
RFFL	GBA2
RFWD2	GBAS
Rfx5	GBF1
RGPD4	GCLC
RGS1	GDI2
RGS3	GDPD3
RHBDD1	GEMIN6
RHBDF1	GEMIN8
RHOT1	GFOD2
RIOK2	GGA2
RIPK2	Ggta1
RLIM	GID4
RMDN3	GIGYF1
RND3	GINS1
RNF11	GINS4
RNF114	GIT1
RNF135	GKAP1
RNF14	GLA
RNF141	GLG1
RNF145	GLMN
RNF19A	GLMP
RNF19B	GLOD4
RNF2	GLRX2
RNF214	GLRX3
RNF225	GLTP
RNF4	GLUL
RNGTT	Gm10374
RNPC3	Josd1
ROCK1	Gm10651
ROCK2	Gm21596
RPE	Hmgb1
RPF2	GM2A
RPL7L1	Gm561
RPS6KA2	Gm8587
RPS6KA4	Snrpa
RPS6KC1	GMCL1
RRN3	GMIP
RRP15	GMNN
RRP7A	GMPPA
RRS1	GMPR
RS1	GNA11
RSAD2	GNAI2
RSL1D1	GNB1L
RSL24D1	GNB5
RSPRY1	GNE
Rsrc2	GNG2
RTCB	GNPAT
RTP4	GNPDA1
RWDD4	GNPDA2
SAMD11	GNS
SAMHD1	GOLGA2
SAMSN1	GOLGA4
SAP30	GOLGA5
SAR1A	GOLM1
SASS6	GOLPH3L
SAT1	GON4L
SAV1	GORASP1
SBDS	GOT2
SBNO1	GPAA1
SDAD1	GPATCH8
SDC4	GPCPD1
SDCCAG3	GPI
SEC22B	GPN3
SEC23B	GPNMB
SEC24B	GPR146
SEH1L	GPR180
SEL1L	GPR35
SEMA4A	GPR65
SENP1	GPRC5B
	GPS1
SERBP1	GPSM3
Serpina3g	GPT
SERPINB2	GPX1
SERPINE1	GPX4
SERTAD1	GRAMD4
SERTAD2	GRB2
SESN2	GRHPR
Sf1	GRK6
SF3A3	GRN
SFPQ	GRSF1
SGMS1	GSG2
SH3BGRL	GSK3A
SH3BP5	GSN
SHMT2	GSTM4
SIAH2	GSTM5
SIX1	GSTO1
SKIL	GTF2E2
SKIV2L2	GTF2H2
SLAMF9	GTF2H4
SLC11A2	GTF2I
SLC12A4	GTF2IRD1
SLC15A3	Gtf2ird2
SLC1A4	GTF3A
SLC23A2	GTF3C1
SLC25A17	GTF3C2
SLC25A22	GTF3C4
SLC25A25	GTPBP1
SLC25A37	GUK1
SLC27A2	GUSB
SLC30A6	GYG1
SLC30A7	H1F0
SLC31A1	H2AFJ
SLC31A2	H2AFV
SLC35A3	H2AFZ
SLC38A1	H6PD
SLC39A14	HABP4
SLC3A2	HACD3
SLC4A7	HACD4
SLC7A11	HACE1
SLC7A2	HACL1
SLC7A5	HADH
SLC7A7	HADHB
SLCO3A1	HAGH
Slfn1	HARS2
SLFN12L	HAUS1
SLFN13	HAUS3
Slfn2	HAUS4
SLU7	HAVCR2
SLURP1	HBP1
SMAD2	HCFC1
SMG8	HCFC1R1
SMIM7	HDAC3
SMNDC1	HDAC5
SMU1	HDAC6
SMYD5	HDAC7
SNAPC3	HDDC2
SNW1	HDGF
SNX10	HDLBP
SNX20	HEBP1
SNX9	HECTD3
SOCS1	HELB
SOCS2	HERC1
SOCS3	HERPUD2
SOCS4	HES6
SOCS5	HEXA
SOCS7	HEXB
SOD2	HEXDC
SOWAHC	HEXIM1
SP1	HGH1
Sp100	HHEX
SPATA5	HIBADH
SPHK1	HIBCH
SPI1	HIGD2A
SPINT2	HINT1
SPPL2A	HINT2
SPRED1	HIP1
SPRY1	HIST1H3G
SPRYD7	HLTF
SPTAN1	HM13
SPTBN2	HMBS
SPTLC2	HMG20A
SQSTM1	HMG20B
SRC	HMGCL
SREBF2	HMGN1
SRFBP1	HMHA1
SRGAP2	HMOX2
Srgn	HNRNPL
SRPRA	HP1BP3
SRSF2	HPS4
SRSF3	HRAS
Srsf5	HS2ST1
SRSF6	HS6ST1
SRSF7	HSCB
SSFA2	HSD17B10
ST3GAL1	HSD17B4
ST3GAL3	HSD3B7
ST8SIA1	HSP90B1
ST8SIA4	HSPH1
STAM2	HTATIP2
STARD3	HTATSF1
STARD5	HTRA2
STAT1	HYAL1
STAT2	HYAL2
STAT5A	IARS2
STAT5B	ICMT
STAU1	ICT1
STIP1	IDE
STK40	IDH1
STX3	IDH2
STX6	IDH3B
STXBP3	IDH3G
STXBP6	IER3IP1
SUCO	IFFO1
SUFU	IFI30
SUGT1	IFT140
SUMO1	IFT20
SUPV3L1	IFT27
SURF4	IFT46
SURF6	IFT74
SUSD6	IFT80
SUZ12	IFT88
SWAP70	IGBP1
SYF2	IK
SYK	IKBIP
SYNCRIP	IKBKG
SYNE2	IL16
TAB2	IL6R
TAF7	ILK
TAGLN2	IMP3
TANK	IMPA1
TAOK1	IMPACT
TAP1	IMPDH1
TAP2	Inafm2
TAPBP	INCENP
TAPBPL	ING2
TARS	ING4
TBATA	INO80B
TBK1	INPP5A
TBL1X	INPP5D
TBRG1	INPP5E
TBRG4	INSIG2
TCEA1	INTS3
TCERG1	INTS4
TCF15	INTS5
TCF4	INTS6L
TCOF1	INVS
Tcstv1	IP6K1
TDRD7	IPO11
TEX12	IPO8
TEX15	IPP
TFAM	IQSEC1
TFEC	IRAK1
TGIF1	IRAK1BP1
TGM2	IRAK4
TGS1	IRF2BP1
THBS1	ISCA1
TIMELESS	ISCU
TIMM10	ITGA6
TIMM17A	ITGB2
TIMM23	ITGB5
TIPARP	ITM2C
TIRAP	ITPR2
TJAP1	ITPR3
TLK2	IVD
TLR2	IVNS1ABP
TLR3	JADE1
TLR7	JKAMP
TLR8	JMJD1C
TM2D1	JMY
TMCO3	JTB
TMEM11	JUN
TMEM128	KANK3
TMEM135	KAT2A
TMEM168	KAT7
TMEM183A	KATNB1
TMEM2	KCNAB2
TMEM209	KCNK13
TMEM229B	KCTD17
TMEM243	KCTD2
TMEM39A	KDELC1
TMOD3	KDELR1
TMPRSS2	KDM2B
Tmsb4x	KDM3A
TNFAIP2	KDM4B
TNFRSF1B	KIAA0100
TNFRSF8	KIAA0141
TNFSF10	KIAA0319L
TNIP1	KIAA0922
TNMD	KIAA0930
TNPO3	KIAA1522
TOE1	KIF16B
TOMM70A	KIF1C
TOP1	KIF3A
TOR1AIP1	KIFAP3
TOR1AIP2	KIFC3
TOR3A	KLC1
TOX4	KLC4
TPBG	Klf16
TPM3	KLHDC2
TPST1	KLHDC3
TRA2A	KLHL21
TRA2B	KLHL22
TRAF1	KLHL26
TRAF2	KLHL42
TRAF5	KLHL5
TRAF6	KLHL9
TRAFD1	KMT5C
TREX1	KNOP1
TRIB1	KPTN
TRIB3	KRAS
TRIM13	KRTCAP2
TRIM21	LACE1
TRIM25	LACTB
TRIM26	Lage3
Trim30a	LAMP1
Trim30d	LAMP2
TRIM35	LAMTOR1
TRIM6	LAMTOR2
TRIM34	LAMTOR4
TRIOBP	LANCL1
TRIP10	LAPTM4B
TRMT5	LAPTM5
TRNT1	LARGE
TSLP	LAS1L
TSPAN33	LASP1
TSR1	LAT2
TSR2	LCMT1
TSSC1	LDB1
TTC1	LDHB
TTC39B	LDLRAP1
TTC39C	LENEP
TTL	LEPROT
Tug1	LETMD1
TUT1	LFNG
TXNDC9	LGALS1
TXNL1	LIAS
TXNRD1	LIG1
TYK2	LIME1
TYW5	LIMK1
U2SURP	LIMK2
UBA3	LIN37
UBA7	LIPA
UBE2D2	LIPT1
UBE2D3	LIPT2
UBE2E1	LMAN2
UBE2F	LMNA
UBE2H	LMO2
UBE2N	LNX2
UBE2S	LOC102637129
UBE2V2	S100a11
UBE2W	LOC102724828
UBE2Z	MRPL23
UBE4A	LOC284023
UBR2	LPGAT1
UBXN2A	LPIN1
UGCG	LPXN
UPP1	LRP1
USB1	LRP6
USP12	LRPAP1
USP15	LRRC20
USP16	LRRC40
USP18	LRRC61
USP25	LRRC8A
USP3	LRRFIP1
USP47	LRWD1
USP9X	LSM14B
UTP11L	LSM3
UTP6	LSS
VAMP2	LTA4H
VASP	LTBR
VAV3	LTC4S
VBP1	LUC7L2
VCAM1	LXN
VCAN	LYL1
VCL	LYRM5
Vnn3	LYST
VOPP1	LZTR1
VPRBP	MAD2L1BP
VPS37C	MAF1
VPS54	MAN1A2
VTA1	MAN2C1
WAC	MANBA
WARS	MAP1LC3A
WDR33	MAP1LC3B
WDR36	MAP2K2
WDR43	MAP2K5
WDR48	MAP2K7
WDR5	MAP3K12
WDR74	MAP3K3
WNT8B	MAP3K4
WRN	MAP4K1
XIAP	MAP7D1
XPO4	MAPK3
XRN1	MAPK7
XRN2	MAPKAP1
YARS	MAPRE3
YME1L1	MARVELD1
YRDC	MAST3
YTHDC1	MAT2B
YTHDF1	MAVS
YWHAE	MAZ
ZBP1	MBD3
ZBTB3	MBD4
ZBTB37	MBP
ZBTB46	MBTPS1
ZC3H11A	MCAT
ZC3H12A	MCM2
Zc3h15	MCM3
ZC3H7A	MCM3AP
ZC3HC1	MCOLN1
ZDHHC5	MCTS1
ZFAND3	MDH1
ZFP36	MDH2
ZFX	MDM1
ZNF131	MDP1
ZNF143	MED17
ZNF319	MED20
ZNF598	MED22
ZNFX1	MED24
ZRSR2	MED25
ZUFSP	MED30
ZYX	MEF2D
	MEPCE
	METAP2
	METRN
	METRNL
	METTL13
	METTL17
	METTL21A
	METTL7A
	Mettl7a2
	Mettl7a3
	METTL8
	METTL9
	Mff
	MFN2
	MFNG
	MFSD3
	MFSD5
	MFSD6
	MIA3
	MIB2
	MICAL1
	MICAL2
	MICU1
	MID1IP1
	MIDN
	MIF
	MIIP
	MINOS1
	MIOS
	MIS18A
	MIS18BP1
	MKL1
	MKNK1
	MKNK2
	MKRN1
	MKRN2
	MLEC
	MLF2
	MLH1
	MLH3
	MLLT10
	MLLT3
	MLST8
	MLXIP
	MLYCD
	MMAB
	Mmgt2
	MMP19
	MMS19
	MMS22L
	MNT
	MOB2
	MOCOS
	MOSPD1
	MPC2
	MPDU1
	MPHOSPH8
	MPHOSPH9
	MPND
	MPP6
	MPV17
	MRFAP1
	MRI1
	MRM1
	MROH1
	MRPL1
	MRPL18
	MRPL2
	MRPL20
	MRPL28
	MRPL34
	MRPL36
	MRPL40
	MRPL41
	MRPL42
	MRPL43
	MRPL44
	MRPL49
	MRPL51
	MRPL57
	MRPS12
	MRPS15
	MRPS16
	MRPS21
	MRPS24
	MRPS25
	MRPS26
	MRPS33
	MRPS34
	MRPS35
	MRPS36
	MRRF
	MSH2
	MSH6
	MSL1
	MSL3
	MSRB1
	MSRB2
	MSTO1
	MTCH1
	MTCH2
	MTERF4
	MTFMT
	MTFP1
	MTFR1L
	MTG1
	MTHFD1
	MTSS1
	MUM1
	MUS81
	MUT
	MVB12B
	MVD
	MVK
	MXI1
	MYEOV2
	MYL12A
	MYO18A
	MYO1E
	MYO7A
	MYO9A
	MYO9B
	MZT2A
	N4BP2L1
	N4BP3
	NAA35
	NAA38
	NAA60
	NABP2
	NAGA
	NAGLU
	Naip1
	NANP
	NANS
	NAP1L1
	NAPA
	NAPG
	NARF
	NARFL
	NASP
	NAT6
	NAT8B
	NATD1
	NBEAL2
	NBR1
	NCAPD2
	NCAPH
	NCAPH2
	NCBP1
	NCBP2
	NCBP2-AS2
	NCF2
	NCKAP5L
	NCKIPSD
	NCLN
	NCOA1
	NCOR2
	NDC1
	NDRG3
	NDST1
	NDUFA1
	NDUFA11
	NDUFA13
	NDUFA2
	NDUFA3
	NDUFA5
	NDUFA6
	NDUFA8
	NDUFAF4
	NDUFAF7
	NDUFB10
	NDUFB11
	NDUFB3
	NDUFB5
	NDUFB7
	NDUFB8
	NDUFB9
	NDUFC1
	NDUFS1
	NDUFS2
	NDUFS3
	NDUFS7
	NDUFS8
	NDUFV1
	NDUFV2
	NDUFV3
	Neat1
	NECAP1
	NEK3
	NEK6
	NEK9
	NELFA
	NELFB
	NELFCD
	NENF
	NEU1
	NEURL4
	NF2
	NFAM1
	NFATC3
	NFIC
	NFS1
	NFX1
	NFYC
	NGFRAP1
	NGRN
	NICN1
	NINJ1
	Nisch
	NIT1
	NKAIN1
	NLK
	NLN
	NME1
	NME2
	NME7
	NOP10
	NOSIP
	NPC1
	NPEPL1
	NPEPPS
	NPHP1
	NPRL2
	NR1D2
	NR2C2AP
	NR2F6
	NRDC
	NRDE2
	NSA2
	NSF
	NSMCE4A
	NSUN4
	NT5C
	NT5C2
	NT5DC3
	NTHL1
	NTPCR
	NUCB2
	NUCKS1
	NUDC
	NUDCD2
	NUDT1
	NUDT16
	NUDT16L1
	NUDT19
	NUDT2
	NUDT22
	NUDT6
	NUDT7
	NUMA1
	NUP107
	NUP133
	NUP155
	NUP93
	NUTF2
	OARD1
	OAZ1
	ODF2
	OGDH
	OGFOD2
	OGFOD3
	OGG1
	OGT
	OIT3
	OLA1
	OMA1
	OPHN1
	ORAI1
	ORAOV1
	ORC5
	ORMDL1
	ORMDL3
	OSBP
	OSBPL11
	OSBPL2
	OSBPL9
	OSGEP
	OTULIN
	OXA1L
	OXCT1
	OXNAD1
	OXR1
	P2RX4
	P2RY1
	P3H1
	P4HB
	PA2G4
	PACS2
	PAFAH1B3
	PAFAH2
	PAG1
	PAGR1
	PAICS
	PAIP2
	PAIP2B
	PALM
	PAN2
	PANK1
	PANX1
	PAPSS1
	PARD6A
	PARK7
	PARN
	PARP1
	PARP16
	PARP6
	PARS2
	PATZ1
	Paxip1
	PBX2
	PBX3
	PCBP4
	PCCA
	PCGF1
	PCGF6
	PCMTD1
	PCMTD2
	PCNXL3
	PCNXL4
	PCTP
	PCYOX1
	PCYT1A
	PCYT2
	PDCD4
	PDCD6
	PDCL
	PDE6D
	PDE7B
	PDGFA
	PDGFC
	PDHA1
	PDHB
	PDIK1L
	PDK1
	PDK2
	PDK3
	PDXK
	PEBP1
	PELI2
	PELO
	PER1
	PER2
	PER3
	PEX11A
	PEX12
	PEX26
	PEX6
	PFDN1
	PFDN5
	PFKFB3
	PFKL
	PFKM
	PFN2
	PGAM1
	PGD
	PGLS
	PGM1
	PGP
	PGRMC2
	PHAX
	PHB2
	PHC1
	PHF1
	PHF12
	PHF2
	PHF20
	PHF21A
	PHF23
	PHF7
	PHKA2
	PHKG2
	PHLDA3
	PHOSPHO2
	PHPT1
	PIAS3
	PIGA
	PIGF
	PIGH
	PIGK
	PIGQ
	PIGS
	PIGY
	PIH1D1
	PIK3R2
	PIK3R4
	PINK1
	PIP4K2A
	PIP4K2C
	PIP5K1C
	PITHD1
	PITPNA
	Pitpnc1
	PITPNM1
	PJA1
	PJA2
	PKD1
	PKDCC
	PKIB
	PKIG
	PKM
	PKN1
	PLA2G12A
	PLA2G15
	PLA2G6
	PLCG2
	PLD3
	PLEKHA1
	PLEKHG2
	PLEKHH3
	PLEKHJ1
	PLEKHO1
	PLGRKT
	PLIN2
	PLIN3
	PLPP2
	PLXDC1
	PLXNB2
	PLXNC1
	PMM1
	PMS2
	PMVK
	PNKD
	PNN
	PNPLA2
	PNPLA6
	PNPLA7
	PNPLA8
	PNPO
	POGLUT1
	POLD1
	POLD4
	POLDIP2
	POLE2
	POLG2
	POLI
	POLK
	POLR1D
	POLR2A
	POLR2B
	POLR2E
	POLR2F
	POLR2I
	POLR2J
	POLR3G
	POLR3GL
	POLR3H
	POLR3K
	POLRMT
	POMK
	POMT1
	PON2
	POP5
	POR
	POT1
	POU6F1
	PPA2
	PPARG
	PPCDC
	PPCS
	PPIB
	PPIH
	PPM1G
	PPM1M
	PPOX
	PPP1CA
	PPP1R21
	PPP1R3F
	PPP2R1A
	PPP2R4
	Ppp2r5c
	PPP3CA
	PPP3R1
	PPP4R3B
	PPP5C
	PQBP1
	PQLC1
	PQLC2
	PQLC3
	PRADC1
	PRCP
	PRDX2
	PRDX4
	PREB
	PRELID1
	PREPL
	PRICKLE4
	PRIM1
	PRKACA
	PRKACB
	PRKAG1
	PRKAG2
	PRKAR1B
	PRKCB
	PRKCH
	PRKD2
	PRKRA
	PRKRIR
	PRMT3
	PRNP
	PROKR1
	PRPF39
	PRPF6
	PRPSAP1
	PRR12
	Prr13
	PRUNE
	PSAP
	PSEN2
	PSENEN
	PSMB1
	PSMC3
	PSMD13
	PSMD2
	PSME4
	PSMG1
	PSMG2
	PSRC1
	PSTK
	PSTPIP1
	PTCD2
	PTDSS1
	PTDSS2
	PTEN
	PTER
	PTGER4
	PTGR1
	PTGR2
	PTOV1
	PTP4A2
	PTPN21
	PTPN22
	PTPRA
	PTPRS
	PTRH2
	PTTG1IP
	PURA
	PURG
	PXMP2
	PXMP4
	PYCR2
	PYCRL
	PYGB
	PYGL
	Qars
	QDPR
	QRSL1
	QSER1
	R3hcc1
	R3HDM1
	RAB11B
	RAB11FIP5
	RAB14
	RAB24
	RAB28
	RAB29
	RAB31
	RAB3D
	RAB40C
	RAB4A
	RAB7B
	RABAC1
	RABGAP1
	RABGGTA
	RABL6
	RAD1
	RAD50
	RAF1
	RALBP1
	RANBP10
	RANBP9
	RANGRF
	RAPGEF6
	RARB
	RARS2
	RASA3
	RASAL3
	RASSF3
	RASSF5
	RASSF7
	RB1
	RB1CC1
	RBBP4
	RBBP7
	RBBP9
	RBL2
	RBM10
	RBM14
	Rbx1
	RCAN3
	RCBTB1
	RCC2
	RDH14
	RECQL
	REEP3
	REEP5
	RERE
	REV3L
	REXO2
	RFC1
	RFC2
	RFC4
	RFNG
	RFWD3
	RFXAP
	RGL2
	RGS10
	RGS18
	RGS19
	RGS2
	RHBDD3
	RHEBL1
	Rhno1
	RHOT2
	RHOV
	RIC8A
	RILPL1
	RILPL2
	RIT1
	RMI1
	RMND1
	RMND5A
	RMND5B
	RNASEL
	RNF10
	RNF103
	Rnf113a1
	RNF123
	RNF126
	RNF128
	RNF130
	RNF166
	RNF181
	RNF187
	RNF220
	RNF26
	RNF44
	RNF5
	RNH1
	RNPEPL1
	ROGDI
	ROMO1
	ROPN1L
	RP9
	RPA1
	RPA2
	RPAP1
	RPAP2
	RPL13A
	RPL14
	RPL18
	RPL27
	RPL3
	RPL35
	RPL36AL
	RPL38
	RPL5
	RPLP2
	RPN1
	RPP21
	RPP25L
	RPRD1A
	RPRD1B
	RPS10
	RPS21
	RPS25
	RPS28
	RPS29
	RPS6KA1
	RQCD1
	RRAGC
	RRAS
	RRM1
	RRP1B
	RSRC1
	RSRP1
	RTN3
	RTTN
	RUFY1
	RUSC1
	RXRA
	RXRB
	S100A13
	S100A4
	S100A6
	SAC3D1
	SAE1
	SAFB
	SAFB2
	SAMD8
	SAMM50
	SAP18
	SAP30L
	SASH3
	SBK1
	SCAF11
	SCAMP1
	SCAMP3
	SCAMP4
	SCAMP5
	SCAND1
	SCARB1
	SCARB2
	SCCPDH
	SCLY
	SCPEP1
	SCRIB
	SDC1
	SDF2
	SDF4
	SDHA
	SDHAF1
	SDHAF4
	SDHB
	SDHC
	SDR42E1
	SEC11C
	SEC14L1
	SEC16A
[truncated: 630 more rows]
