# Supplementary material for: Macrophage Polarization: Different Gene Signatures in M1(LPS+) vs. Classically and M2(LPS–) vs. Alternatively Activated Macrophages
Source: Front Immunol. 2019 May 24;10:1084. doi: 10.3389/fimmu.2019.01084 (PMC6543837; doi:10.3389/fimmu.2019.01084)
Supplement: Supplementary file 4 [file Table_4.XLSX]

## Sheet: S. Table 4
Supplementary Table 4
Lists of filtered in vivo signatures for C57Bl/6J only (FDR<0.05%)
M1(=LPS+) C57BL/6j					M2 (=LPS-) C57BL/6j
Gene Name	LogFC	Pvalue	adj.Pvalue		Gene Name	LogFC	Pvalue	adj.Pvalue
Irg1	10.4967	0.00016	0.0375744		Fbxo32	-7.48106	5.55647e-05	0.0375744
Cd40	9.73761	1.73986e-05	0.0375744		Cebpa	-6.06767	0.000164483	0.0375744
Ptgs2	9.17342	5.75309e-05	0.0375744		Gadd45g	-4.8753	0.000970136	0.0439853
Ccl2	9.05331	4.62566e-05	0.0375744		N4bp2l1	-4.71219	0.000444352	0.0383895
Csf2	9.03326	3.251e-05	0.0375744		Tns1	-4.39006	0.000242434	0.0375744
Marcksl1	8.9368	3.12311e-05	0.0375744		Lpin1	-4.29039	0.000976333	0.0439853
Il12a	8.86703	9.04228e-05	0.0375744		Mnt	-4.24461	0.00110793	0.0439853
Il12b	8.49627	0.000133958	0.0375744		Rgs2	-4.2363	0.000260469	0.0375744
Icam1	8.3594	1.65822e-05	0.0375744		Gprc5b	-4.08037	0.000380441	0.0375744
Ifit2	8.25228	0.000269899	0.0375744		Rassf3	-3.96953	0.000808944	0.0435848
Il23a	8.2478	0.000421852	0.0383895		Rasa3	-3.96895	0.000513544	0.0397533
Vcam1	8.05179	0.000185117	0.0375744		Ypel3	-3.95363	0.000307025	0.0375744
Rsad2	7.73325	1.84551e-05	0.0375744		Mknk2	-3.94065	0.000278486	0.0375744
Cmpk2	7.63004	4.13068e-05	0.0375744		Pparg	-3.79678	0.00151208	0.0463936
Gpr84	7.62716	0.000331797	0.0375744		Rhov	-3.79196	0.00145966	0.0461483
Nfkbiz	7.59511	0.000104041	0.0375744		Tpcn1	-3.7044	0.000955877	0.0439853
Rtp4	7.52435	3.29186e-05	0.0375744		Pdcd4	-3.63418	0.000915546	0.0439853
Ehd1	7.00797	6.52454e-05	0.0375744		Arhgap18	-3.61953	0.00106885	0.0439853
Traf1	6.83931	6.40625e-05	0.0375744		Fos	-3.56786	0.00043959	0.0383895
Ccnd2	6.7418	8.89329e-05	0.0375744		Dnmt1	-3.48313	0.00109041	0.0439853
Socs3	6.70862	0.000143187	0.0375744		Gmnn	-3.44491	0.00071081	0.0426654
Adora2a	6.65123	0.000207381	0.0375744		Rapgef6	-3.42081	0.00153836	0.0464204
Slc7a11	6.634	0.000177613	0.0375744		Idh1	-3.37531	0.000270051	0.0375744
Maff	6.60943	0.00149004	0.0463936		Klc4	-3.34805	0.000239042	0.0375744
Cish	6.55642	0.000371707	0.0375744		Mxi1	-3.31198	0.000343456	0.0375744
Ccl7	6.47067	0.000497452	0.0396496		Dennd4c	-3.30898	0.000433201	0.0383895
Ccl22	6.46808	0.000213802	0.0375744		H2afv	-3.30418	0.00160592	0.0472819
Serpine1	6.42093	0.000147905	0.0375744		St6gal1	-3.27842	0.00115985	0.0439853
Serpinb2	6.39825	0.00031221	0.0375744		Ldlrap1	-3.22044	0.0011386	0.0439853
Slfn1	6.31514	0.000232616	0.0375744		Mef2d	-3.20108	0.000666198	0.0419537
Cd38	6.27327	0.000269351	0.0375744		Sgsh	-3.17099	0.00108801	0.0439853
Inhba	6.24997	0.000286523	0.0375744		Pcmtd2	-3.1276	0.000786544	0.0431573
Edn1	6.14514	0.000160747	0.0375744		Inpp5d	-3.11811	0.00101909	0.0439853
Csf1	6.11209	0.000162615	0.0375744		Ift74	-3.11555	0.00150287	0.0463936
Lcn2	6.05164	0.00038506	0.0377027		Nfic	-3.08567	0.00115381	0.0439853
Mefv	6.03668	0.00152028	0.0463936		Fbxl20	-3.05182	0.00139422	0.0455847
Aqp9	6.01439	0.000101322	0.0375744		Nbr1	-3.04621	0.000366683	0.0375744
Gpr85	5.84098	0.000106062	0.0375744		Tsc22d3	-3.04078	0.000717476	0.0426654
Nfkb2	5.75998	5.75552e-05	0.0375744		Zdhhc14	-3.02399	0.00180964	0.0485169
Pde4b	5.74198	0.000469783	0.0390874		Zrsr1	-3.02252	0.00161424	0.0474374
Hbegf	5.71526	0.000243391	0.0375744		Appl2	-3.01746	0.000682443	0.0420941
Trex1	5.69749	6.10924e-05	0.0375744		P2ry1	-2.99732	0.00168958	0.0480957
AW112010	5.62104	0.000335783	0.0375744		Dio2	-2.98426	0.000960228	0.0439853
Il15ra	5.56845	0.00027477	0.0375744		Dnmt3a	-2.95323	0.000315786	0.0375744
Ier3	5.50999	0.000102992	0.0375744		Cbr3	-2.93404	0.00205773	0.0497271
Ifi47	5.49678	2.92243e-05	0.0375744		Ulk1	-2.93258	0.00105758	0.0439853
Nfkbie	5.49422	0.000145452	0.0375744		Pcyox1	-2.88108	0.000493424	0.0396065
Oasl2	5.45886	7.09273e-05	0.0375744		Rab11fip5	-2.87881	0.000987668	0.0439853
Irf7	5.44535	0.000131378	0.0375744		AU020206	-2.83586	0.00110719	0.0439853
Zbp1	5.35313	0.000254502	0.0375744		Tnfrsf21	-2.83298	0.00184297	0.0487317
Pilra	5.28717	0.000474674	0.0390874		Cdadc1	-2.81942	0.00210785	0.0499744
Oas3	5.27458	0.000997393	0.0439853		Hmha1	-2.81885	0.0017275	0.048195
Gdf15	5.24551	5.73798e-05	0.0375744		Dag1	-2.80311	0.000727963	0.0426786
Ifih1	5.23796	0.000106882	0.0375744		Jun	-2.77842	0.000195425	0.0375744
Slco3a1	5.1767	0.000326781	0.0375744		B3gnt8	-2.73559	0.00166547	0.0480111
Nfkbia	5.14684	3.75358e-05	0.0375744		Abtb1	-2.71843	0.00205293	0.0497271
Met	5.08573	0.00095312	0.0439853		Tbl1xr1	-2.70679	0.0011736	0.0440801
Sdc4	5.0443	0.000126466	0.0375744		Mtss1	-2.69459	0.000495836	0.0396496
Cdkn1a	5.04357	0.000227769	0.0375744		Rbl2	-2.69383	0.00176134	0.0482637
Slc7a2	5.00764	0.000123708	0.0375744		Gnpda1	-2.69131	0.000344	0.0375744
Gem	4.98051	0.000414312	0.0383895		Hdac5	-2.68518	0.00191443	0.0489203
F10	4.96696	0.000177872	0.0375744		Parp1	-2.6729	0.00187732	0.0489203
Isg20	4.94744	0.000508412	0.0396876		Hscb	-2.66883	0.0013722	0.045418
Oas2	4.90727	0.00147749	0.0463936		Paip2	-2.66411	0.000738187	0.0427772
Stat2	4.88503	0.000184657	0.0375744		Ctdsp2	-2.65787	0.000608407	0.0413248
Il15	4.86567	0.000283298	0.0375744		Ggta1	-2.63479	0.00126197	0.0447669
Rnd3	4.84361	0.000320542	0.0375744		Fbxo8	-2.63029	0.000706364	0.0426654
Batf2	4.82407	0.000585223	0.0413248		Cnot6l	-2.6105	0.00114787	0.0439853
Gbp2	4.81272	7.07548e-05	0.0375744		C3ar1	-2.60454	0.000368272	0.0375744
Tlr2	4.80477	8.53559e-05	0.0375744		Hip1	-2.57899	0.00152841	0.0464204
Lif	4.75464	0.000419538	0.0383895		Erp29	-2.5775	0.000322294	0.0375744
Chac1	4.74051	0.00146067	0.0461483		Tmem71	-2.57047	0.000849494	0.0439853
Irf1	4.69851	0.000253534	0.0375744		Mkl1	-2.54144	0.00159558	0.0472399
Fabp3	4.59379	0.000139772	0.0375744		Mical1	-2.5247	0.00091341	0.0439853
Src	4.59041	0.000507489	0.0396876		Dhcr7	-2.5119	0.001784	0.0483269
Cflar	4.45295	0.000275125	0.0375744		Hacl1	-2.50691	0.00198649	0.0494411
Slc39a14	4.44893	0.000302463	0.0375744		Dgkz	-2.50227	0.00104926	0.0439853
Ccl9	4.3694	9.01879e-05	0.0375744		Cnnm3	-2.47855	0.00182477	0.0486519
Ripk2	4.35444	0.00037137	0.0375744		Sash3	-2.4709	0.00143218	0.0456931
Spred1	4.33442	0.000171983	0.0375744		Gab1	-2.46526	0.00179247	0.0483584
Plagl1	4.29396	0.00118634	0.0441785		Nr1d2	-2.45669	0.00188587	0.0489203
Iigp1	4.27583	0.000943583	0.0439853		Ptpn22	-2.45111	0.00211896	0.0499744
Rel	4.26076	0.000327796	0.0375744		Tmem51	-2.44704	0.00179696	0.0484221
Hdc	4.25982	0.000970103	0.0439853		Gtf2i	-2.43982	0.00205615	0.0497271
Nupr1	4.25091	0.000126173	0.0375744		Cdt1	-2.43745	0.000348829	0.0375744
Igtp	4.19989	0.000145636	0.0375744		Slc29a3	-2.42895	0.000482266	0.0390874
Tap1	4.18512	0.000647958	0.04171		Glul	-2.41553	0.000588745	0.0413248
Gas7	4.16777	0.0005678	0.0411891		0610009B22Rik	-2.41394	0.00142467	0.0456236
Mmp14	4.1516	0.000289374	0.0375744		Nfam1	-2.40634	0.00169219	0.0481098
Dhx58	4.12043	0.000187845	0.0375744		Acadm	-2.36586	0.000587477	0.0413248
Agrn	4.07694	0.00112578	0.0439853		Siva1	-2.35287	0.00194535	0.0491747
Sphk1	4.05058	0.000437837	0.0383895		Dguok	-2.34631	0.00118521	0.0441785
Vcan	4.04175	0.000931766	0.0439853		Rmnd5a	-2.33711	0.000979083	0.0439853
Stat5a	4.04039	0.000444424	0.0383895		Zfp36l2	-2.33484	0.000871611	0.0439853
Ccl17	4.03547	0.00171767	0.048195		Wdr26	-2.33109	0.00121818	0.0445605
Ifi35	4.02681	0.000946449	0.0439853		Cbx3	-2.32298	0.000948311	0.0439853
Jak2	4.0243	0.000183898	0.0375744		Arhgap9	-2.3179	0.000445114	0.0383895
Sh3bp5	4.01452	0.00025637	0.0375744		Cpt1a	-2.30239	0.000918059	0.0439853
Arg2	3.99015	0.00105895	0.0439853		Dhrs3	-2.29803	0.000402745	0.0383895
Gch1	3.98453	9.53101e-05	0.0375744		Selplg	-2.29354	0.000521661	0.0397652
Ch25h	3.95926	0.000595734	0.0413248		Tspan14	-2.28991	0.000721283	0.0426786
Lad1	3.95584	0.000653669	0.04171		Hmgcl	-2.28662	0.00116494	0.0440311
Peli1	3.94952	0.000224464	0.0375744		Usf2	-2.26446	0.00211731	0.0499744
Adm	3.94542	0.00114666	0.0439853		Slc48a1	-2.24342	0.00174353	0.048195
Ddx60	3.93646	0.00117993	0.0441569		Mfsd6	-2.24211	0.0017479	0.048195
Vasp	3.93471	7.003e-05	0.0375744		Pla2g15	-2.24085	0.00135273	0.0453224
Lcp2	3.88131	0.000147967	0.0375744		Adcy7	-2.22702	0.0012837	0.0447669
Zc3h12a	3.86008	0.00115244	0.0439853		Numa1	-2.22154	0.00120087	0.0443802
Zufsp	3.84285	0.000450611	0.0383895		Coro1c	-2.21402	0.000843337	0.0439853
Calcrl	3.84112	0.000571164	0.0411891		Rgl2	-2.19841	0.00192607	0.0489203
Irgm1	3.82009	0.000154932	0.0375744		Lpxn	-2.19416	0.000416316	0.0383895
Eif2ak2	3.77609	0.000327745	0.0375744		Rab40c	-2.15276	0.00185136	0.0487317
Arid5a	3.76595	0.0016872	0.0480957		Itgb5	-2.14772	0.000595265	0.0413248
Arrdc4	3.76496	0.00131017	0.0447669		Thap11	-2.13153	0.00131859	0.0447669
Sod2	3.74796	5.55681e-05	0.0375744		Pctp	-2.12165	0.00158264	0.0472399
Cd274	3.71929	0.000650012	0.04171		Tec	-2.11657	0.00127224	0.0447669
Ell2	3.68842	0.00175187	0.048195		Hsd3b7	-2.08786	0.000877019	0.0439853
Cd83	3.67636	6.24783e-05	0.0375744		Gabarapl1	-2.06289	0.000563043	0.0411891
Ptges	3.67587	0.000980385	0.0439853		Cdk2ap2	-2.05809	0.00108491	0.0439853
Cebpd	3.66826	0.000479996	0.0390874		Abhd4	-2.05045	0.00126087	0.0447669
Junb	3.65957	0.00149537	0.0463936		Fam63a	-2.04238	0.00121317	0.0445605
Etv6	3.62015	0.00113183	0.0439853		Cd300a	-2.02914	0.000633727	0.0414557
Stk40	3.61358	0.000929025	0.0439853		Snap47	-2.02685	0.0021362	0.0499744
Nfkb1	3.59421	8.13332e-05	0.0375744		Pcyt1a	-1.98705	0.000524415	0.0397811
Daxx	3.52136	0.000379189	0.0375744		Rab31	-1.97006	0.00120402	0.0443802
E2f8	3.50814	0.000877486	0.0439853		Mbp	-1.94191	0.00116905	0.0440801
Pvr	3.49492	0.000212707	0.0375744		Bnip3l	-1.94068	0.000899406	0.0439853
Tlr7	3.4845	0.000815027	0.0436683		Ivns1abp	-1.93851	0.00110288	0.0439853
Batf	3.4699	0.00191473	0.0489203		Hbp1	-1.9344	0.0011261	0.0439853
Cxcl9	3.45525	0.00072897	0.0426786		Ppp3ca	-1.89698	0.00167566	0.0480144
Slc25a37	3.45436	0.000907364	0.0439853		Pnpla2	-1.89211	0.0018372	0.0487317
Ms4a6c	3.44115	0.000750966	0.0429444		Snapin	-1.87872	0.00209199	0.0499361
Pstpip2	3.44089	0.000591614	0.0413248		Lat2	-1.87857	0.000886591	0.0439853
Ccl24	3.43843	0.000862156	0.0439853		Ip6k1	-1.85786	0.00104193	0.0439853
Fam129a	3.42137	0.00200236	0.0494411		Rfc2	-1.83703	0.00100681	0.0439853
Tmem2	3.38552	0.000982134	0.0439853		Kif3a	-1.83476	0.000899785	0.0439853
Itgal	3.38312	0.00105599	0.0439853		Psen2	-1.80909	0.00141948	0.0456236
Parp9	3.38245	0.000242677	0.0375744		Sec14l1	-1.78089	0.0020941	0.0499361
Znfx1	3.32028	0.00172076	0.048195		Xpr1	-1.7801	0.00202573	0.0495335
Cav1	3.31769	0.000548573	0.0403281		Zfand2a	-1.77913	0.00105118	0.0439853
Mmp13	3.30526	0.00104923	0.0439853		Slc6a8	-1.76305	0.00061695	0.0413248
A630072M18Rik	3.28568	0.00133747	0.0450102		Pnpla7	-1.69616	0.00188761	0.0489203
Plek	3.26966	0.000112192	0.0375744		Klhdc2	-1.69552	0.00202112	0.0495273
Notch1	3.26456	0.00144015	0.0458829		Oxct1	-1.68934	0.000726881	0.0426786
Hck	3.24913	0.00074179	0.0428766		Clip1	-1.6755	0.00178059	0.0483269
Trib3	3.24431	0.000279383	0.0375744		Timp2	-1.66611	0.00102643	0.0439853
Herpud1	3.22871	0.000192058	0.0375744		Maf1	-1.62094	0.00132235	0.0447669
Asns	3.21256	0.000144195	0.0375744		Echs1	-1.61076	0.00131541	0.0447669
Snx20	3.18289	0.000922758	0.0439853		Map1lc3b	-1.60007	0.000889152	0.0439853
Tgm2	3.17424	0.00015361	0.0375744		Ppp2r5c	-1.58762	0.00172847	0.048195
Nfkbib	3.17386	0.000275742	0.0375744		Hadhb	-1.58736	0.00115087	0.0439853
Klf7	3.1374	0.000413559	0.0383895		Ncf2	-1.57789	0.000708246	0.0426654
Ptprj	3.13383	0.0010215	0.0439853		Cd151	-1.56423	0.00113874	0.0439853
Ccdc86	3.11764	0.000344188	0.0375744		Polr2e	-1.55093	0.0016361	0.0475202
Slc1a4	3.11282	0.00136054	0.0454087		Osbpl9	-1.5507	0.00130293	0.0447669
Nmi	3.10775	0.00115188	0.0439853		Ralbp1	-1.54414	0.00197273	0.0493531
Tpst1	3.10154	0.000704932	0.0426654		1810058I24Rik	-1.52341	0.00110783	0.0439853
Ccrl2	3.08039	0.00115979	0.0439853		Paics	-1.52099	0.000957625	0.0439853
Samsn1	3.07866	0.000541182	0.0401748		Snx5	-1.49564	0.0011095	0.0439853
Dusp2	3.07861	0.00118404	0.0441785		Hadh	-1.48497	0.00113578	0.0439853
Cd14	3.04568	0.000118707	0.0375744		Fam134b	-1.47057	0.00192711	0.0489203
Hk2	3.03089	0.000727647	0.0426786		2900097C17Rik	-1.40798	0.00191477	0.0489203
Cxcl16	3.03076	0.000187456	0.0375744		Hp1bp3	-1.39291	0.00142258	0.0456236
Slfn2	3.02363	0.000985171	0.0439853		Dusp3	-1.37152	0.00124821	0.0447669
Ddhd1	3.01879	0.000435428	0.0383895		Rnf128	-1.36944	0.00194064	0.0491463
Jdp2	3.0079	0.000903664	0.0439853		Elp2	-1.34049	0.00131917	0.0447669
Shmt2	2.99461	0.00110686	0.0439853		Asnsd1	-1.32586	0.00191896	0.0489203
Osgin2	2.98741	0.00104459	0.0439853		Sdc1	-1.32325	0.00171929	0.048195
Tapbpl	2.97609	0.00102571	0.0439853		Large	-1.3102	0.00199518	0.0494411
Slamf9	2.94121	0.0014021	0.0456236		Atxn10	-1.297	0.00140795	0.0456236
Egr1	2.93016	0.00166838	0.0480144		Abhd12	-1.28968	0.00178755	0.0483269
Akna	2.92284	0.000670416	0.0419537		Dap	-1.27047	0.001813	0.0485169
Stat1	2.90281	0.00044725	0.0383895		Soat1	-1.25884	0.000928228	0.0439853
Atp10a	2.90076	0.00172676	0.048195		Lipa	-1.22692	0.00133136	0.044951
Phldb1	2.89931	0.00213954	0.0499744		Bach1	-1.20427	0.00160261	0.047279
Sesn2	2.89772	0.00159712	0.0472399		Vamp4	-1.19829	0.00197565	0.0493717
Rbpj	2.89394	0.000289777	0.0375744		Rnh1	-1.19514	0.000876274	0.0439853
Mthfd2	2.88292	0.000817002	0.0436683		Tuba4a	-1.12494	0.001583	0.0472399
Parp12	2.87477	0.000804561	0.0435848		Cd84	-1.11998	0.00172009	0.048195
Rbpms	2.85467	0.00109862	0.0439853		Crip1	-1.11854	0.000942768	0.0439853
Aff1	2.84549	0.00150986	0.0463936		Gusb	-1.11327	0.00203626	0.0496067
Socs2	2.83949	0.00141751	0.0456236		Gltp	-1.10107	0.00150374	0.0463936
Rab32	2.79285	0.00106947	0.0439853		Ctnnb1	-1.0838	0.00117784	0.0441513
Map3k5	2.76887	0.00153862	0.0464204		Pla2g6	-0.230462	0.00185596	0.0487906
Slc12a4	2.76559	0.0012972	0.0447669		Tmub1	-0.0554163	0.00173566	0.048195
Il1rn	2.75947	0.000307787	0.0375744		B4galnt1	-0.0177224	9.53584e-05	0.0375744
Tor3a	2.74515	0.000640125	0.041665		Arhgap12	0.184011	0.000570648	0.0411891
Flnb	2.73821	0.00187674	0.0489203
Ogfr	2.7173	0.000966001	0.0439853
Kpna3	2.71553	0.000771874	0.0429752
Birc3	2.70455	0.00097685	0.0439853
Tap2	2.64303	0.000852129	0.0439853
Mitd1	2.60003	0.00102314	0.0439853
Rcn1	2.59093	0.00198392	0.0494411
Plagl2	2.58202	0.000596246	0.0413248
Casp7	2.56927	0.00140712	0.0456236
Ugcg	2.55687	0.000483516	0.0390874
N4bp1	2.55218	0.000521164	0.0397652
Igsf8	2.52872	0.000683779	0.0420941
Rasa2	2.51875	0.000647449	0.04171
Tank	2.51477	0.000862444	0.0439853
Ggct	2.51112	0.00201255	0.0494411
Tnip1	2.50381	0.000406218	0.0383895
Rcsd1	2.49745	0.00149367	0.0463936
Rrs1	2.49232	0.000769546	0.0429752
Cd86	2.47332	0.00121691	0.0445605
Trim13	2.46347	0.000823962	0.0437316
Irf9	2.45641	0.000666214	0.0419537
Il17ra	2.45366	0.00048855	0.0393542
Marcks	2.45164	0.000316954	0.0375744
Siah2	2.44593	0.00202562	0.0495335
Hivep1	2.43498	0.00106823	0.0439853
Rbbp8	2.41366	0.00105143	0.0439853
Trim25	2.39038	0.00059696	0.0413248
Tnfaip2	2.38698	0.000269636	0.0375744
Lmo4	2.38107	0.000449324	0.0383895
Tcof1	2.37459	0.00112588	0.0439853
Myd88	2.37429	0.000334618	0.0375744
Apbb1ip	2.36262	0.00106676	0.0439853
Dab2	2.35454	0.00077648	0.0430208
Psmb10	2.31955	0.000318904	0.0375744
Stip1	2.29882	0.00101383	0.0439853
Acsl1	2.29456	0.00048124	0.0390874
Ebi3	2.28501	0.00163745	0.0475202
Gramd1a	2.26888	0.000779929	0.0431067
Sp100	2.26052	0.00151992	0.0463936
Itga5	2.2551	0.00192744	0.0489203
Myo10	2.25285	0.00172679	0.048195
Acp5	2.23321	0.00119682	0.0443509
Psme2	2.22673	0.000302273	0.0375744
Mtmr14	2.20879	0.00111132	0.0439853
Plaur	2.17918	0.000781906	0.0431111
Rnf114	2.14417	0.000456794	0.0384316
Il2rg	2.13867	0.000544681	0.0403029
Agtrap	2.132	0.00200775	0.0494411
Iars	2.13059	0.000914018	0.0439853
Aftph	2.10978	0.000606149	0.0413248
Tars	2.10346	0.00113418	0.0439853
Appl1	2.10063	0.00100421	0.0439853
Psmb9	2.097	0.00104005	0.0439853
Ifnar2	2.09489	0.000869612	0.0439853
Myo1g	2.09077	0.00109516	0.0439853
Dck	2.09041	0.00125308	0.0447669
St3gal3	2.08119	0.00213032	0.0499744
Sap30	2.07371	0.000753464	0.0429444
Fcgr2b	2.06959	0.000517741	0.0397652
Sertad2	2.06764	0.00142199	0.0456236
Rabgef1	2.06462	0.0010815	0.0439853
Azi2	2.06239	0.000858249	0.0439853
Rnf19b	2.05839	0.0016414	0.0475202
Nck1	2.05357	0.000946668	0.0439853
Vav3	2.05055	0.00131397	0.0447669
Trim34	2.04316	0.00149404	0.0463936
Clcn5	2.04087	0.00129871	0.0447669
Slc31a1	2.03521	0.00177673	0.0483269
Tnfrsf1b	2.03227	0.000983988	0.0439853
Mtdh	2.02869	0.000317055	0.0375744
Itgav	2.01303	0.000680528	0.0420941
Prdm1	1.99245	0.00205104	0.0497271
Aebp2	1.98866	0.000618334	0.0413248
Larp1	1.98731	0.000514504	0.0397533
Eef1e1	1.97722	0.00105061	0.0439853
Ifitm3	1.91448	0.000593819	0.0413248
Rela	1.88872	0.000691916	0.0422039
Aars	1.87299	0.000657294	0.0418135
Epsti1	1.86792	0.0012884	0.0447669
Slc4a7	1.85939	0.00172466	0.048195
Zyx	1.84179	0.000746182	0.0429005
Rps6ka2	1.83047	0.00145283	0.0461483
Rnf14	1.82667	0.00160687	0.0472819
Gars	1.80972	0.00211804	0.0499744
Tor1aip1	1.79195	0.00108272	0.0439853
Katna1	1.78973	0.00136525	0.045418
Ddx21	1.77727	0.00213867	0.0499744
Eif2s2	1.75004	0.00158821	0.0472399
Nampt	1.74837	0.000716161	0.0426654
Zfand3	1.73719	0.00131858	0.0447669
Clic4	1.72496	0.000371237	0.0375744
Wars	1.71484	0.000878522	0.0439853
Wdr43	1.70437	0.00180626	0.0485169
Aida	1.69371	0.000851665	0.0439853
Cpd	1.6803	0.00168885	0.0480957
Ube2f	1.68004	0.00088973	0.0439853
Rps6ka4	1.67921	0.00115776	0.0439853
Ptpn2	1.6489	0.00140594	0.0456236
Sbds	1.6401	0.00124974	0.0447669
Psmb8	1.63902	0.000755144	0.0429444
Notch2	1.63023	0.00178918	0.0483269
Nup62	1.62451	0.00109291	0.0439853
Skil	1.61471	0.000626794	0.0413248
Txnrd1	1.61464	0.00128248	0.0447669
Top1	1.59685	0.00127833	0.0447669
Pdpn	1.58949	0.00100277	0.0439853
Eif6	1.58123	0.00137682	0.045418
Klf6	1.5803	0.0013613	0.0454087
Gtpbp2	1.57683	0.00201194	0.0494411
Lztfl1	1.56855	0.0012566	0.0447669
Hspa9	1.55109	0.000692995	0.0422039
Mat2a	1.53299	0.00199945	0.0494411
Plk2	1.50201	0.000993906	0.0439853
Abca1	1.47554	0.00115898	0.0439853
Ptpn12	1.4679	0.00148346	0.0463936
Surf4	1.4498	0.00210524	0.0499744
Cd44	1.44871	0.000530673	0.0398211
B3gnt2	1.43398	0.000873572	0.0439853
Snx10	1.42052	0.00128788	0.0447669
Syk	1.41335	0.00131326	0.0447669
Ghitm	1.38833	0.00130231	0.0447669
Denr	1.37409	0.00137275	0.045418
Gtf2b	1.35415	0.00196168	0.049185
Gadd45b	1.33825	0.000785451	0.0431573
Slc3a2	1.33405	0.000698823	0.0424451
Rars	1.2908	0.00140951	0.0456236
Bcl10	1.22679	0.00186129	0.0487906
Srgn	1.18099	0.000871091	0.0439853
Slc15a3	1.17364	0.00125981	0.0447669
Sqstm1	1.169	0.000624199	0.0413248
Actn1	1.15129	0.00168034	0.0480304
Atf4	1.14266	0.00118933	0.0442173
Tapbp	1.12746	0.00177664	0.0483269
Eif3c	1.1054	0.00167615	0.0480144
Hspa5	0.966611	0.00214056	0.0499744
