# Supplementary material for: Macrophage Polarization: Different Gene Signatures in M1(LPS+) vs. Classically and M2(LPS–) vs. Alternatively Activated Macrophages
Source: Front Immunol. 2019 May 24;10:1084. doi: 10.3389/fimmu.2019.01084 (PMC6543837; doi:10.3389/fimmu.2019.01084)
Supplement: Supplementary file 5 [file Table_5.XLSX]

## Sheet: S. Table 5
Supplementary Table 5
Venn diagram analysis of differently expressed genes among in vivo and in vitro signatures
Up-regulated gene lists Figure 1A									Down-regulated signatures gene lists Figure 1B
Only in vivo M1(=LPS+)	Only in vitro Classically activated M	Shared in vivo M1(=LPS+) and in vitro Classically activated M	Only in vivo M2(+LPS-)	Only in vitro Alternatively activated M	Shared in vivo M2(=LPS-) and in vitro Alternatively activated M	Shared in vivo M2(=LPS-) and in vitro Classicallly activated M	Shared in vivo M1(=LPS+) and in vitro Alternative activated M		Only in vivo M1(=LPS+)	Only in vitro Classically activated M	Shared in vivo M1(=LPS+) and in vitro Classically activated M	Only in vivo M2(+LPS-)	Only in vitro Alternatively activated M	Shared in vivo M2(=LPS-) and in vitro Alternatively activated M	Shared in vivo M2(=LPS-) and in vitro Classicallly activated M	Shared in vivo M1(=LPS+) and in vitro Alternative activated M
Irg1	Ntpcr	Cd40	Fbxo32	AU022434	P2ry1	Rhov	Cish		Irg1	Aif1	Oas2	Fbxo32	Lifr	Mfsd6	None	Dab2
Ccl2	Pirb	Ptgs2	Cebpa	Gatad2a	Dnmt3a	Fos	Ccl7		Cd40	Adrb2		Cebpa	Sesn1	Glul
Csf2	Ninj1	Il12a	Gadd45g	Ccl6	Jun	Tnfrsf21	Ccl22		Ptgs2	Ifitm6		Gadd45g	Slc9a9	Lipa
Marcksl1	Morc3	Il12b	N4bp2l1	Dock2	Mical1	Ggta1	Edn1		Ccl2	Ifi27l2a		N4bp2l1	Ncapg2
Il23a	Fnbp1l	Icam1	Tns1	Qdpr	Gab1	Psen2	Csf1		Csf2	Fcgr4		Tns1	Rnf150
Cmpk2	Gdpd1	Ifit2	Lpin1	Pdlim4	Dhrs3	Sdc1	Aqp9		Marcksl1	Xylt2		Lpin1	Gas6
Rtp4	Nab1	Vcam1	Mnt	Ptprs	Lpxn	Tuba4a	Hbegf		Il12a	Sorl1		Mnt	Slc46a3
Slc7a11	Samhd1	Rsad2	Rgs2	Tep1			Sdc4		Il12b	Nfxl1		Rgs2	Rgs18
Maff	Zfas1	Gpr84	Gprc5b	Igf1			Chac1		Icam1	Sirpb1a		Gprc5b	Ctsb
Gpr85	Nol4l	Nfkbiz	Rassf3	Tln1			Spred1		Ifit2	Ms4a4b		Rassf3	Cyp27a1
Pde4b	Pik3cg	Ehd1	Rasa3	Srsf6			Ccl17		Il23a	Coro1a		Rasa3	Gpr155
Trex1	Slc8b1	Traf1	Ypel3	Arih1			Ch25h		Vcam1	Apoc2		Ypel3	Smagp
Ier3	Trim34a	Ccnd2	Mknk2	Mtmr10			Cd83		Rsad2	6330407A03Rik		Mknk2	Sult1a1
Ifi47	Tdrd7	Socs3	Pparg	Galnt10			Ccl24		Cmpk2	Rrad		Pparg	Abcb1b
Nfkbie	Gdi1	Adora2a	Tpcn1	Atp1a3			A630072M18Rik		Gpr84	Ly6e		Rhov	Rcbtb2
Oasl2	Vav1	Serpine1	Pdcd4	Snx9			Ddhd1		Nfkbiz			Tpcn1	Cd28
Gdf15	Pttg1	Serpinb2	Arhgap18	Mbtd1			Shmt2		Rtp4			Pdcd4	Fgd4
Cdkn1a	Rac2	Slfn1	Dnmt1	Slc38a9			Socs2		Ehd1			Arhgap18	Tmem176b
Slc7a2	Faap20	Cd38	Gmnn	Pa2g4			Rcn1		Traf1			Fos	Prune2
Gem	Tifa	Inhba	Rapgef6	Naa50			Rrs1		Ccnd2			Dnmt1	Mcm6
F10	Slc16a6	Lcn2	Idh1	Tm9sf3			Iars		Socs3			Gmnn	Mgst3
Oas2	Parp11	Mefv	Klc4	St6galnac4			Clcn5		Adora2a			Rapgef6	D17H6S56E-5
Il15	Map3k14	Nfkb2	Mxi1	Armc6			Zyx		Slc7a11			Idh1	Serpinb6a
Rnd3	Slfn10-ps	AW112010	Dennd4c	Plec			Clic4		Maff			Klc4	Cdkn3
Gbp2	P2ry13	Il15ra	H2afv	Reep3			Plk2		Cish			Mxi1	Ccnd1
Lif	Serp1	Irf7	St6gal1	Stk11ip			Cd44		Ccl7			Dennd4c	Cbr2
Irf1	Sntb2	Zbp1	Ldlrap1	Ephx1			Rars		Ccl22			H2afv	Serpinb6b
Fabp3	Bco2	Pilra	Mef2d	Asb4			Actn1		Serpine1			St6gal1	BC005537
Src	Elk3	Oas3	Sgsh	Efr3b					Serpinb2			Ldlrap1	Chek1
Slc39a14	Zfp821	Ifih1	Pcmtd2	Eif4e3					Slfn1			Mef2d	Mocos
Ccl9	Slc2a3	Slco3a1	Inpp5d	Rhoh					Cd38			Sgsh	Cdc25b
Ripk2	Kif13b	Nfkbia	Ift74	Slc37a3					Inhba			Pcmtd2	Slc39a8
Plagl1	Cx3cr1	Met	Nfic	Smyd2					Edn1			Inpp5d	Cracr2b
Iigp1	Ppfibp2	Isg20	Fbxl20	Ttc30a1					Csf1			Ift74	S100a1
Rel	Trim12a	Stat2	Nbr1	Zfp703					Lcn2			Nfic	Galnt12
Tap1	Cyfip2	Batf2	Tsc22d3	Myo1d					Mefv			Fbxl20	Scamp5
Sphk1	Gdap10	Tlr2	Zdhhc14	Cd9					Aqp9			Nbr1
Stat5a	Tmem178	Cflar	Zrsr1	Man1a					Gpr85			Tsc22d3
Sh3bp5	Ccnd3	Hdc	Appl2	Rttn					Nfkb2			Zdhhc14
Lad1	Dnajc18	Nupr1	Dio2	Ap1s3					Pde4b			Zrsr1
Adm	Arl6	Igtp	Cbr3	Lmnb1					Hbegf			Appl2
Lcp2	Camp	Gas7	Ulk1	Pgp					Trex1			P2ry1
Zc3h12a	Jade2	Mmp14	Pcyox1	Wdr77					AW112010			Dio2
Calcrl	Ncoa7	Dhx58	Rab11fip5	Vat1					Il15ra			Dnmt3a
Irgm1	Bst2	Agrn	AU020206	Galm					Ier3			Cbr3
Arid5a	Raf1	Vcan	Cdadc1	Aco1					Ifi47			Ulk1
Arrdc4	H2-K1	Ifi35	Hmha1	Wtip					Nfkbie			Pcyox1
Cebpd	Slc11a1	Jak2	Dag1	Hsf2bp					Oasl2			Rab11fip5
Junb	Adar	Arg2	B3gnt8	Ifi30					Irf7			AU020206
Etv6	Hspb6	Gch1	Abtb1	Wsb2					Zbp1			Tnfrsf21
Stk40	Axl	Peli1	Tbl1xr1	Jarid2					Pilra			Cdadc1
Nfkb1	Trim21	Ddx60	Mtss1	Dancr					Oas3			Hmha1
Daxx	Prag1	Vasp	Rbl2	2010300C02Rik					Gdf15			Dag1
E2f8	Susd6	Zufsp	Gnpda1	Dlgap4					Ifih1			Jun
Tlr7	Fkbpl	Eif2ak2	Hdac5	Atp1a1					Slco3a1			B3gnt8
Fam129a	Atxn7l1	Sod2	Parp1	Fam109b					Nfkbia			Abtb1
Tmem2	Pnkd	Cd274	Hscb	A630033H20Rik					Met			Tbl1xr1
Znfx1	Ralgps2	Ell2	Paip2	Adamtsl5					Sdc4			Mtss1
Cav1	Kif3c	Ptges	Ctdsp2	Anpep					Cdkn1a			Rbl2
Mmp13	Fbxl4	Pvr	Fbxo8	Ctsk					Slc7a2			Gnpda1
Plek	Nt5c3	Batf	Cnot6l	Rnase6					Gem			Hdac5
Trib3	Fyco1	Cxcl9	C3ar1	St3gal4					F10			Parp1
Herpud1	Oas1c	Slc25a37	Hip1	Daglb					Isg20			Hscb
Asns	Ift22	Ms4a6c	Erp29	Alyref					Stat2			Paip2
Tgm2	Slc25a10	Pstpip2	Tmem71	Pcdh7					Il15			Ctdsp2
Klf7	Dnajb4	Itgal	Mkl1	Rpl12					Rnd3			Ggta1
Ptprj	H2-M3	Parp9	Dhcr7	Grwd1					Batf2			Fbxo8
Ccdc86	E030030I06Rik	Notch1	Hacl1	Gpr65					Gbp2			Cnot6l
Slc1a4	Tmem263	Hck	Dgkz	Znrf2					Tlr2			C3ar1
Nmi	Ppt2	Snx20	Cnnm3	Mkl2					Lif			Hip1
Tpst1	Gca	Nfkbib	Sash3	Arap2					Chac1			Erp29
Hk2	Plekhn1	Ccrl2	Nr1d2	Slc4a2					Irf1			Tmem71
Osgin2	Def8	Samsn1	Ptpn22	Kti12					Fabp3			Mkl1
Slamf9	Ankrd33b	Dusp2	Tmem51	Slc38a2					Src			Mical1
Egr1	Nod1	Cd14	Gtf2i	Chn2					Cflar			Dhcr7
Akna	Ralgps1	Cxcl16	Cdt1	Tpcn2					Slc39a14			Hacl1
Atp10a	Tmem134	Slfn2	Slc29a3	Clec5a					Ccl9			Dgkz
Phldb1	Ddb2	Jdp2	Glul	Bzw2					Ripk2			Cnnm3
Sesn2	Helz2	Tapbpl	0610009B22Rik	Rbms1					Spred1			Sash3
Rbpj	Milr1	Stat1	Nfam1	Ier5l					Plagl1			Gab1
Mthfd2	Acbd4	Rbpms	Acadm	Cd36					Iigp1			Nr1d2
Parp12	Vamp2	Rab32	Siva1	Cnrip1					Rel			Ptpn22
Aff1	Lpcat2	Map3k5	Dguok	Rps6ka3					Hdc			Tmem51
Slc12a4	Tmem63a	Il1rn	Rmnd5a	Anxa4					Nupr1			Gtf2i
Tor3a	Prorsd1	Flnb	Zfp36l2	Ifi27					Igtp			Cdt1
Ogfr	Cmtr1	Birc3	Wdr26	Vcl					Tap1			Slc29a3
Kpna3	Uba7	Tap2	Cbx3	Ckap4					Gas7			0610009B22Rik
Plagl2	Slc25a12	Mitd1	Arhgap9	Anxa1					Mmp14			Nfam1
Casp7	Stra6l	Ggct	Cpt1a	G3bp1					Dhx58			Acadm
Ugcg	Dner	Tnip1	Selplg	Slc39a10					Agrn			Siva1
N4bp1	Ccdc88b	Cd86	Tspan14	Rpl14					Sphk1			Dguok
Igsf8	Ddx58	Irf9	Hmgcl	Ppan					Vcan			Rmnd5a
Rasa2	Smox	Il17ra	Usf2	Slc9a6					Stat5a			Zfp36l2
Tank	Abhd3	Trim25	Slc48a1	Gmpr					Ccl17			Wdr26
Rcsd1	Neu1	Lmo4	Mfsd6	Sft2d2					Ifi35			Cbx3
Trim13	Htra2	Acsl1	Pla2g15	Nolc1					Jak2			Arhgap9
Marcks	Fcho1	Ebi3	Adcy7	2019-09-09					Sh3bp5			Cpt1a
Siah2	Emilin2	Gramd1a	Numa1	Abcg1					Arg2			Dhrs3
Hivep1	5730508B09Rik	Itga5	Coro1c	Hlx					Gch1			Selplg
Rbbp8	Wfdc17	Acp5	Rgl2	Ubl3					Ch25h			Tspan14
Tnfaip2	Nr1h3	Rnf114	Rab40c	Zranb3					Lad1			Hmgcl
Tcof1	Aox1	Agtrap	Itgb5	Tmem144					Peli1			Usf2
Myd88	Ppp1r11	Psmb9	Thap11	Stac2					Adm			Slc48a1
Apbb1ip	Ifit1bl1	Ifnar2	Pctp	Dip2c					Ddx60			Pla2g15
Dab2	Acvr1b	St3gal3	Tec	Zfp101					Vasp			Adcy7
Psmb10	Fmnl3	Slc31a1	Hsd3b7	Ank					Lcp2			Numa1
Stip1	Col4a2	Tnfrsf1b	Gabarapl1	C79468					Zc3h12a			Coro1c
Sp100	Cd82	Mtdh	Cdk2ap2	Fads3					Zufsp			Rgl2
Myo10	Ly6i	Cpd	Abhd4	Stxbp6					Calcrl			Lpxn
Psme2	Suco	Psmb8	Fam63a	Sox4					Irgm1			Rab40c
Mtmr14	Gstt4	Skil	Cd300a	Gls					Eif2ak2			Itgb5
Plaur	1810043G02Rik	Pdpn	Snap47	Dok2					Arid5a			Thap11
Il2rg	Dmxl2	Snx10	Pcyt1a	Crem					Arrdc4			Pctp
Aftph	Igsf6	Syk	Rab31	Rasa1					Sod2			Tec
Tars	Selenow	Denr	Mbp	D11Ertd717e					Cd274			Hsd3b7
Appl1	Fgl2	Gadd45b	Bnip3l	Cluh					Ell2			Gabarapl1
Myo1g	Hdac9	Slc15a3	Ivns1abp	Knop1					Cd83			Cdk2ap2
Dck	Il18		Hbp1	Nes					Ptges			Abhd4
Sap30	Glrx		Ppp3ca	Mettl7a1					Cebpd			Fam63a
Fcgr2b	9530006C21Rik		Pnpla2	Amotl1					Junb			Cd300a
Sertad2	Lrrc4		Snapin	F2rl2					Etv6			Snap47
Rabgef1	Abi3		Lat2	Cad					Stk40			Pcyt1a
Azi2	Pag1		Ip6k1	Dut					Nfkb1			Rab31
Rnf19b	Enpp4		Rfc2	Pum3					Daxx			Mbp
Nck1	B4galnt2		Kif3a	Map6					E2f8			Bnip3l
Vav3	Cdc42bpg		Sec14l1	Tbxas1					Pvr			Ivns1abp
Trim34	Chst1		Xpr1	Rnf180					Tlr7			Hbp1
Itgav	Rassf4		Zfand2a	B3gnt7					Batf			Ppp3ca
Prdm1	Acyp2		Slc6a8	Ctsl					Cxcl9			Pnpla2
Aebp2	Sirt3		Pnpla7	Ldlrad3					Slc25a37			Snapin
Larp1	Nfat5		Klhdc2	Ankrd13b					Ms4a6c			Lat2
Eef1e1	Crcp		Oxct1	Cdkl2					Pstpip2			Ip6k1
Ifitm3	Trim30d		Clip1	Pacs2					Ccl24			Rfc2
Rela	Ssh1		Timp2	Ampd2					Fam129a			Kif3a
Aars	Micall2		Maf1	Ankrd55					Tmem2			Psen2
Epsti1	Sipa1l1		Echs1	Lonrf3					Itgal			Sec14l1
Slc4a7	Pilrb1		Map1lc3b	B3glct					Parp9			Xpr1
Rps6ka2	Zmynd15		Ppp2r5c	Tsr1					Znfx1			Zfand2a
Rnf14	Nxpe3		Hadhb	Pdp1					Cav1			Slc6a8
Gars	H2-T24		Ncf2	Fem1c					Mmp13			Pnpla7
Tor1aip1	Ctu1		Cd151	Mafb					A630072M18Rik			Klhdc2
Katna1	Stam		Polr2e	Fgd6					Plek			Oxct1
Ddx21	Bmp1		Osbpl9	Cd300lb					Notch1			Clip1
Eif2s2	A430093F15Rik		Ralbp1	H2-DMa					Hck			Timp2
Nampt	Fabp7		1810058I24Rik	Pip5k1c					Trib3			Maf1
Zfand3	St18		Paics	Elmo2					Herpud1			Echs1
Wars	Rdh11		Snx5	Sestd1					Asns			Map1lc3b
Wdr43	Chpt1		Hadh	Rab3il1					Snx20			Ppp2r5c
Aida	Usp3		Fam134b	A930018M24Rik					Tgm2			Hadhb
Ube2f	C130050O18Rik		2900097C17Rik	Add3					Nfkbib			Ncf2
Rps6ka4	Tor1a		Hp1bp3	Cd200r1					Klf7			Cd151
Ptpn2	Slc25a19		Dusp3	9430020K01Rik					Ptprj			Polr2e
Sbds	BC017643		Rnf128	Gar1					Ccdc86			Osbpl9
Notch2	Ppm1n		Elp2	Prkd3					Slc1a4			Ralbp1
Nup62	Taf1b		Asnsd1	Pcyox1l					Nmi			1810058I24Rik
Txnrd1	Med1		Large	Atic					Tpst1			Paics
Top1	Klhl5		Atxn10	Lipn					Ccrl2			Snx5
Eif6	Pla2g7		Abhd12	Lrmp					Samsn1			Hadh
Klf6	Parp8		Dap	Wbscr27					Dusp2			Fam134b
Gtpbp2	Lrp8		Soat1	Abcd2					Cd14			2900097C17Rik
Lztfl1	Slc41a1		Lipa	Irs2					Hk2			Hp1bp3
Hspa9	Usb1		Bach1	Cyp39a1					Cxcl16			Dusp3
Mat2a	Mocs1		Vamp4	Arhgap25					Slfn2			Rnf128
Abca1	Pitpnm1		Rnh1	Fam198b					Ddhd1			Elp2
Ptpn12	Ginm1		Cd84	Clstn1					Jdp2			Asnsd1
Surf4	Kctd13		Crip1	Ahnak					Shmt2			Sdc1
B3gnt2	Siglece		Gusb	Limk1					Osgin2			Large
Ghitm	Zdhhc6		Gltp	Hacd1					Tapbpl			Atxn10
Gtf2b	Mrpl45		Ctnnb1	Prkar1b					Slamf9			Abhd12
Slc3a2	Zfp52		Pla2g6	Nedd9					Egr1			Dap
Bcl10	Pla2g16		Tmub1	Cytip					Akna			Soat1
Srgn	Msrb1		B4galnt1	Pfkp					Stat1			Bach1
Sqstm1	Disp1		Arhgap12	Nek6					Atp10a			Vamp4
Atf4	Apbb3			Cblb					Phldb1			Rnh1
Tapbp	Tnfsf13b			Gna15					Sesn2			Tuba4a
Eif3c	Abcc4			Papss2					Rbpj			Cd84
Hspa5	Slx4ip			Wdfy2					Mthfd2			Crip1
	Ms4a6d			Hhat					Parp12			Gusb
	Lox			Fndc10					Rbpms			Gltp
	Slc6a13			Eef1a2					Aff1			Ctnnb1
	Rab27a			Junos					Socs2			Pla2g6
	Acp2			Dlg3					Rab32			Tmub1
	Exoc3l4			Apex1					Map3k5			B4galnt1
	Xaf1			Ndc1					Slc12a4
	Whamm			Map4k1					Il1rn
	Wnt6			Ak1					Tor3a
	Ccdc50			Dkc1					Flnb
	Wipi1			Car5b					Ogfr
	Zfp949			Ciita					Kpna3
	Grk2			Diras2					Birc3
	Ifitm1			6230424C14Rik					Tap2
	Me1			Abhd14a					Mitd1
	Eva1b			Atf5					Rcn1
	Fam102b			Fam129b					Plagl2
	Dcn			Ap2m1					Casp7
	Kbtbd7			Dusp23					Ugcg
	Mx2			Slc39a12					N4bp1
	Nisch			Psph					Igsf8
	Dram1			Rassf8					Rasa2
	Epha1			Plxnc1					Tank
	Ndufaf3			Cd300ld					Ggct
	Sppl2a			Mob3b					Tnip1
	D530039A21Rik			Fchsd2					Rcsd1
	Zbtb7b			Chst11					Rrs1
	Slc7a8			Socs6					Cd86
	Dcp2			Mgll					Trim13
	Bnip3			Emp2					Irf9
	Ccl5			Ado					Il17ra
	Tmem248			Atp6v0d2					Marcks
	Ficd			Gnb4					Siah2
	Cwc27			Tuba8					Hivep1
	Psmd10			Ppp1r3c					Rbbp8
	Amn1			Gda					Trim25
	Hcls1			Chst7					Tnfaip2
	Zfp503			Timm8a1					Lmo4
	Scoc			Siglecf					Tcof1
	Tmem119			Tbc1d16					Myd88
	Alkbh2			Arl4c					Apbb1ip
	Rtn2			Mmp19					Psmb10
	Tnnc1			C86753					Stip1
	Gtf2h2			Pdgfa					Acsl1
	Dgkh			Plbd1					Ebi3
	Mlkl			Slc25a13					Gramd1a
	Kctd1			Fam20c					Sp100
	Ppp4r2			1700061G19Rik					Itga5
	9630050P21Rik			Lmna					Myo10
	Ppp1r9a			Pde12					Acp5
	Ccdc125			Dab2ip					Psme2
	Mdm4			Acy1					Mtmr14
	4930486L24Rik			C030046G05					Plaur
	Epb41l3			Pdia4					Rnf114
	Bcl3			Acap1					Il2rg
	Zfp658			Myrf					Agtrap
	Kcna3			Atp6v0a1					Iars
	Prss46			St8sia1					Aftph
	Wfdc18			Casp6					Tars
	Gbp7			Slc7a1					Appl1
	Cybb			Mmp9					Psmb9
	Mdm2			2019-09-11					Ifnar2
	Slc22a4			Edil3					Myo1g
	Slfn8			Mrc1					Dck
	Smim3			Arhgap6					St3gal3
	Snapc1			Tmem202					Sap30
	Arhgap24			Psat1					Fcgr2b
	Slc16a3			Arl15					Sertad2
	Id3			Tmem158					Rabgef1
	Gabpb1			Cass4					Azi2
	Gcnt2			Tanc2					Rnf19b
	Htra1			Snn					Nck1
	Ncor1			Tiam1					Vav3
	Smpd5			Bcl2					Trim34
	Orai2			Ralgds					Clcn5
	Irak2			Rhoj					Slc31a1
	Aoah			Matk					Tnfrsf1b
	2019-03-01			Il27ra					Mtdh
	Zdhhc2			Amz1					Itgav
	Syt11			Nudt21					Prdm1
	Ifi209			Itga1					Aebp2
	Mx1			Slc1a5					Larp1
	Mreg			Inpp5a					Eef1e1
	Gngt2			Clec10a					Ifitm3
	Itga4			Myc					Rela
	Hspa4l			Ptpre					Aars
	Rab11fip1			Cystm1					Epsti1
	Hmox1			Smap2					Slc4a7
	Fam114a1			Phgdh					Zyx
	Snx18			Prps1					Rps6ka2
	Dusp1			Sema4b					Rnf14
	Traf2			Lat					Gars
	P4ha1			Ppp1r1a					Tor1aip1
	Tspo			A930035D04Rik					Katna1
	Vti1a			Traf5					Ddx21
	Vash1			Tspan5					Eif2s2
	Pfkl			Rgs16					Nampt
	Magohb			Clec7a					Zfand3
	1110008P14Rik			Nop58					Clic4
	Dnajb2			Fyn					Wars
	Naip2			Alms1					Wdr43
	Grina			Hebp2					Aida
	Mxd1			Angptl2					Cpd
	Fam26f			Tacc2					Ube2f
	4933430I17Rik			Il31ra					Rps6ka4
	Trim6			Ppbp					Ptpn2
	Icosl			Tfec					Sbds
	Rffl			Gpt2					Psmb8
	Snord89			Mmp12					Notch2
	Adgrl2			Il1rl1					Nup62
	Gypc			Il6st					Skil
	Jag1			Adipoq					Txnrd1
	Zcchc4			Spint2					Top1
	Gsr			Tle1					Pdpn
	Ncf1			AI956758					Eif6
	Rnf144a			Ccdc88a					Klf6
	Ttc39b			Gpr68					Gtpbp2
	Dnajc1			Prr15					Lztfl1
	Carmil1			Dclk1					Hspa9
	Sla			Pex26					Mat2a
	Mlx			Bcar3					Plk2
	Dctn4			Vwf					Abca1
	Bst1			Egr3					Ptpn12
	Slc6a12			Cyp1b1					Surf4
	Vps37a			Ryr1					Cd44
	Cbwd1			Cttn					B3gnt2
	Vegfa			Asap2					Snx10
	Gde1			Abtb2					Syk
	Stat4			F2r					Ghitm
	1600014C10Rik			Tfrc					Denr
	AW011738			Klf9					Gtf2b
	Egln3			Il1rl2					Gadd45b
	F11r			Serpina3g					Slc3a2
	H2-Ob			Ffar4					Rars
	Armc8			Tmem267					Bcl10
	U90926			Sema6d					Srgn
	Mvd			Flrt2					Slc15a3
	Ptch1			Ets1					Sqstm1
	Tnfsf9			Ahr					Actn1
	Dusp16			Plekhf1					Atf4
	Prdx5			Rras2					Tapbp
	Glis3			Batf3					Eif3c
	Slc31a2			Egr2					Hspa5
	Tmem110			Cd74
	Tapt1			Olfm1
	Saa3			Ccl8
	Prkar2b			Pkp2
	Gpd2			Dcstamp
	Pwp1			Dusp4
	Marco			Itgax
	Hspa1a			Btbd11
	Gsap			Klf4
	Cd33			Fn1
	Gstt1			H2-Eb1
	Ero1l			Ptgs1
	Ppp3cc			Irf4
	Ifi44			H2-Aa
	Ifit1			Car2
	Gm14005			Gpc1
	Trem3			Olr1
	Cep83			Plxdc2
	D16Ertd472e			Slamf1
	9330159M07Rik			Bhlhe40
	Gbp3			Itgb3
	Dnmt3l			Pdcd1lg2
	Mfap3l			Ocstamp
	Zfp719			Flt1
	Gm20186			Chil3
	Pdgfrb			Tmem26
	Car13			Rnase2a
	Pid1			Mgl2
	Sgk1			Arg1
	Sephs2
	Cebpb
	Stx11
	Treml4
	Dst
	Gm9706
	Usp18
	Rims3
	Gpr31b
	Tspan3
	Slpi
	Tspoap1
	Rab20
	Ift57
	Pla1a
	Slamf7
	Lrrc75a
	Pdlim7
	Cp
	Per2
	Xkr8
	Sell
	Herc6
	Cd300lf
	Lrrc8c
	Cdc42ep2
	Plpp3
	Clmp
	St3gal1
	Hspa1b
	Adhfe1
	Tnf
	Abcc5
	Lrrk2
	Irak3
	Spata13
	Hp
	Hif1a
	Tnfaip3
	Dtx2
	Serf1
	Slc25a33
	Sgms2
	Slc2a6
	A130040M12Rik
	Ms4a4c
	Ppfia3
	3930401B19Rik
	Gm9895
	Slc43a3
	Nos2
	Slamf6
	Pfkfb3
	Sema4a
	C78513
	Tgfbi
	Vnn3
	Mcemp1
	Tma16
	Pbxip1
	Rnd1
	Tmeff1
	Oasl1
	Gbp6
	Ppp1r12b
	Orm1
	Cxcl1
	Ankrd37
	Shisa3
	Rcl1
	Cxcl2
	St3gal5
	Fpr2
	Cxcl10
	Gpr18
	Itgb8
	Klra2
	H2-Q5
	Smad6
	Syt7
	Fpr1
	Cd69
	Susd2
	Procr
	Osbpl3
	Spic
	Malt1
	Rasgrp1
	Mir155hg
	Smpdl3b
	Slfn4
	Acod1
	Ccr7
	Hcar2
	Thbs1
	Dgat2
	Clec4e
	AI504432
	Fscn1
	Zfp811
	Cfb
	Acpp
	Cxcl11
	Antxr1
	Cd200
	Adgb
	Plpp1
	Il1a
	Il1b
	Cxcl3
	Il6
