# Supplementary material for: Macrophage Polarization: Different Gene Signatures in M1(LPS+) vs. Classically and M2(LPS–) vs. Alternatively Activated Macrophages
Source: Front Immunol. 2019 May 24;10:1084. doi: 10.3389/fimmu.2019.01084 (PMC6543837; doi:10.3389/fimmu.2019.01084)
Supplement: Supplementary file 6 [file Table_6.XLSX]

## Sheet: S. Table 6
Supplementary Table 6. Original IPA lists p.value <0.001
M1 (LPS+)	M2 (LPS-)	Classical M1	Alternative M2
Caveolar-mediated Endocytosis Signaling	Leukocyte Extravasation Signaling	CD27 Signaling in Lymphocytes	Leukocyte Extravasation Signaling
MSP-RON Signaling Pathway	Adipogenesis pathway	OX40 Signaling Pathway	Prolactin Signaling
Role of NFAT in Regulation of the Immune Response	Sumoylation Pathway	HGF Signaling	HIF1α Signaling
Sumoylation Pathway	Fatty Acid β-oxidation I	iCOS-iCOSL Signaling in T Helper Cells	Macropinocytosis Signaling
Lymphotoxin β Receptor Signaling		G-Protein Coupled Receptor Signaling	Virus Entry via Endocytic Pathways
OX40 Signaling Pathway		PI3K Signaling in B Lymphocytes	Antigen Presentation Pathway
IL-1 Signaling		IL-15 Signaling	Role of NFAT in Regulation of the Immune Response
Role of JAK family kinases in IL-6-type Cytokine Signaling		Type II Diabetes Mellitus Signaling	Hepatic Fibrosis / Hepatic Stellate Cell Activation
Hematopoiesis from Multipotent Stem Cells		T Cell Receptor Signaling	Glioma Invasiveness Signaling
Prolactin Signaling		Systemic Lupus Erythematosus Signaling	Colorectal Cancer Metastasis Signaling
Leukocyte Extravasation Signaling		VDR/RXR Activation	IL-8 Signaling
Protein Kinase A Signaling		Tec Kinase Signaling	Role of Tissue Factor in Cancer
p38 MAPK Signaling		IL-17A Signaling in Gastric Cells	Serine Biosynthesis
Gα12/13 Signaling		Role of MAPK Signaling in the Pathogenesis of Influenza	Integrin Signaling
Growth Hormone Signaling		PPARα/RXRα Activation	STAT3 Pathway
Hematopoiesis from Pluripotent Stem Cells		Antioxidant Action of Vitamin C	Superpathway of Serine and Glycine Biosynthesis I
Prostate Cancer Signaling		RANK Signaling in Osteoclasts	Agranulocyte Adhesion and Diapedesis
STAT3 Pathway		MIF Regulation of Innate Immunity	Granulocyte Adhesion and Diapedesis
Endoplasmic Reticulum Stress Pathway		Role of PKR in Interferon Induction and Antiviral Response
Colorectal Cancer Metastasis Signaling		Antigen Presentation Pathway
Role of JAK2 in Hormone-like Cytokine Signaling		Role of IL-17A in Arthritis
Differential Regulation of Cytokine Production in Intestinal Epithelial Cells by IL-17A and IL-17F		Apoptosis Signaling
LPS-stimulated MAPK Signaling		NF-κB Activation by Viruses
iCOS-iCOSL Signaling in T Helper Cells		CD28 Signaling in T Helper Cells
Fcγ Receptor-mediated Phagocytosis in Macrophages and Monocytes		IL-8 Signaling
Role of PI3K/AKT Signaling in the Pathogenesis of Influenza		PKCθ Signaling in T Lymphocytes
T Helper Cell Differentiation		JAK/Stat Signaling
Atherosclerosis Signaling		Osteoarthritis Pathway
IL-8 Signaling		Molecular Mechanisms of Cancer
Antigen Presentation Pathway		p38 MAPK Signaling
LXR/RXR Activation		4-1BB Signaling in T Lymphocytes
Regulation of IL-2 Expression in Activated and Anergic T Lymphocytes		Role of JAK1, JAK2 and TYK2 in Interferon Signaling
Small Cell Lung Cancer Signaling		April Mediated Signaling
PKCθ Signaling in T Lymphocytes		Role of Cytokines in Mediating Communication between Immune Cells
Type II Diabetes Mellitus Signaling		HMGB1 Signaling
RANK Signaling in Osteoclasts		TWEAK Signaling
CD28 Signaling in T Helper Cells		IL-12 Signaling and Production in Macrophages
Role of JAK1 and JAK3 in γc Cytokine Signaling		CD40 Signaling
tRNA Charging		Differential Regulation of Cytokine Production in Macrophages and T Helper Cells by IL-17A and IL-17F
Role of Cytokines in Mediating Communication between Immune Cells		B Cell Activating Factor Signaling
IL-17A Signaling in Airway Cells		Interferon Signaling
Pancreatic Adenocarcinoma Signaling		Production of Nitric Oxide and Reactive Oxygen Species in Macrophages
CD27 Signaling in Lymphocytes		Atherosclerosis Signaling
PEDF Signaling		TNFR1 Signaling
Tec Kinase Signaling		Th2 Pathway
IL-6 Signaling		Agranulocyte Adhesion and Diapedesis
Angiopoietin Signaling		iNOS Signaling
Glucocorticoid Receptor Signaling		Hepatic Fibrosis / Hepatic Stellate Cell Activation
Antioxidant Action of Vitamin C		Role of RIG1-like Receptors in Antiviral Innate Immunity
Molecular Mechanisms of Cancer		Role of Osteoblasts, Osteoclasts and Chondrocytes in Rheumatoid Arthritis
Role of Osteoblasts, Osteoclasts and Chondrocytes in Rheumatoid Arthritis		Differential Regulation of Cytokine Production in Intestinal Epithelial Cells by IL-17A and IL-17F
PPAR Signaling		IL-17A Signaling in Fibroblasts
B Cell Activating Factor Signaling		LXR/RXR Activation
Apoptosis Signaling		Graft-versus-Host Disease Signaling
April Mediated Signaling		TREM1 Signaling
NF-κB Activation by Viruses		Th17 Activation Pathway
Th2 Pathway		T Helper Cell Differentiation
B Cell Receptor Signaling		Th1 and Th2 Activation Pathway
PI3K Signaling in B Lymphocytes		Hepatic Cholestasis
Production of Nitric Oxide and Reactive Oxygen Species in Macrophages		Induction of Apoptosis by HIV1
HMGB1 Signaling		Death Receptor Signaling
Erythropoietin Signaling		Role of Hypercytokinemia/hyperchemokinemia in the Pathogenesis of Influenza
Osteoarthritis Pathway		NF-κB Signaling
PI3K/AKT Signaling		Th1 Pathway
Role of IL-17A in Arthritis		Glucocorticoid Receptor Signaling
MIF Regulation of Innate Immunity		Altered T Cell and B Cell Signaling in Rheumatoid Arthritis
JAK/Stat Signaling		IL-6 Signaling
IL-12 Signaling and Production in Macrophages		Role of Pattern Recognition Receptors in Recognition of Bacteria and Viruses
Th1 and Th2 Activation Pathway		Role of Macrophages, Fibroblasts and Endothelial Cells in Rheumatoid Arthritis
IL-15 Production		IL-10 Signaling
Th1 Pathway		PPAR Signaling
Agranulocyte Adhesion and Diapedesis		Type I Diabetes Mellitus Signaling
Acute Phase Response Signaling		Crosstalk between Dendritic Cells and Natural Killer Cells
IL-15 Signaling		Communication between Innate and Adaptive Immune Cells
TNFR1 Signaling		Granulocyte Adhesion and Diapedesis
CD40 Signaling		TNFR2 Signaling
MIF-mediated Glucocorticoid Regulation		Acute Phase Response Signaling
Hepatic Fibrosis / Hepatic Stellate Cell Activation		Toll-like Receptor Signaling
IL-9 Signaling		Dendritic Cell Maturation
Communication between Innate and Adaptive Immune Cells		Activation of IRF by Cytosolic Pattern Recognition Receptors
Hepatic Cholestasis		Neuroinflammation Signaling Pathway
4-1BB Signaling in T Lymphocytes
Role of Tissue Factor in Cancer
Role of IL-17F in Allergic Inflammatory Airway Diseases
Role of PKR in Interferon Induction and Antiviral Response
Th17 Activation Pathway
Neuroinflammation Signaling Pathway
IL-10 Signaling
TWEAK Signaling
Induction of Apoptosis by HIV1
Role of Macrophages, Fibroblasts and Endothelial Cells in Rheumatoid Arthritis
NF-κB Signaling
Role of JAK1, JAK2 and TYK2 in Interferon Signaling
Granulocyte Adhesion and Diapedesis
Toll-like Receptor Signaling
iNOS Signaling
Altered T Cell and B Cell Signaling in Rheumatoid Arthritis
IL-17A Signaling in Fibroblasts
Role of Pattern Recognition Receptors in Recognition of Bacteria and Viruses
TNFR2 Signaling
Death Receptor Signaling
Role of RIG1-like Receptors in Antiviral Innate Immunity
Type I Diabetes Mellitus Signaling
Crosstalk between Dendritic Cells and Natural Killer Cells
TREM1 Signaling
Interferon Signaling
Dendritic Cell Maturation
Activation of IRF by Cytosolic Pattern Recognition Receptors
