# Supplementary material for: Macrophage Polarization: Different Gene Signatures in M1(LPS+) vs. Classically and M2(LPS–) vs. Alternatively Activated Macrophages
Source: Front Immunol. 2019 May 24;10:1084. doi: 10.3389/fimmu.2019.01084 (PMC6543837; doi:10.3389/fimmu.2019.01084)
Supplement: Supplementary file 7 [file Table_7.XLSX]

## Sheet: S. Table 7
Supplementary Table 7
Venn analysis of enriched canonical pathways
Only M2 (LPS-) 31	Only M1 (LPS+) 2	Only Classical M1 11	Only Alternative M2 7	M1(LPS+) and Classical M1 65	M1(LPS+) and Alternartive M2 5	M1(LPS+) and M2 (LPS-) 1	M2(LPS-) and Classical M1	M2(LPS-) and Alternative M2	M1(LPS+), Classical M1 and Alternartive M2 5	M1(LPS+), M2(LPS-) and Alternartive M2 1
Angiopoietin Signaling	Adipogenesis pathway	HGF Signaling	HIF1α Signaling	OX40 Signaling Pathway	Role of NFAT in Regulation of the Immune Response	Sumoylation Pathway	None	None	IL-8 Signaling	Leukocyte Extravasation Signaling
B Cell Receptor Signaling	Fatty Acid β-oxidation I	G-Protein Coupled Receptor Signaling	Macropinocytosis Signaling	p38 MAPK Signaling	Prolactin Signaling				Antigen Presentation Pathway
Caveolar-mediated Endocytosis Signaling		T Cell Receptor Signaling	Virus Entry via Endocytic Pathways	Differential Regulation of Cytokine Production in Intestinal Epithelial Cells by IL-17A and IL-17F	STAT3 Pathway				Agranulocyte Adhesion and Diapedesis
Endoplasmic Reticulum Stress Pathway		Systemic Lupus Erythematosus Signaling	Glioma Invasiveness Signaling	iCOS-iCOSL Signaling in T Helper Cells	Colorectal Cancer Metastasis Signaling				Hepatic Fibrosis / Hepatic Stellate Cell Activation
Erythropoietin Signaling		VDR/RXR Activation	Serine Biosynthesis	T Helper Cell Differentiation	Role of Tissue Factor in Cancer				Granulocyte Adhesion and Diapedesis
Fcγ Receptor-mediated Phagocytosis in Macrophages and Monocytes		IL-17A Signaling in Gastric Cells	Integrin Signaling	Atherosclerosis Signaling
Growth Hormone Signaling		Role of MAPK Signaling in the Pathogenesis of Influenza	Superpathway of Serine and Glycine Biosynthesis I	LXR/RXR Activation
Gα12/13 Signaling		PPARα/RXRα Activation		PKCθ Signaling in T Lymphocytes
Hematopoiesis from Multipotent Stem Cells		Differential Regulation of Cytokine Production in Macrophages and T Helper Cells by IL-17A and IL-17F		Type II Diabetes Mellitus Signaling
Hematopoiesis from Pluripotent Stem Cells		Graft-versus-Host Disease Signaling		RANK Signaling in Osteoclasts
IL-1 Signaling		Role of Hypercytokinemia/hyperchemokinemia in the Pathogenesis of Influenza		CD28 Signaling in T Helper Cells
IL-15 Production				Role of Cytokines in Mediating Communication between Immune Cells
IL-17A Signaling in Airway Cells				CD27 Signaling in Lymphocytes
IL-9 Signaling				Tec Kinase Signaling
LPS-stimulated MAPK Signaling				IL-6 Signaling
Lymphotoxin β Receptor Signaling				Glucocorticoid Receptor Signaling
MIF-mediated Glucocorticoid Regulation				Antioxidant Action of Vitamin C
MSP-RON Signaling Pathway				Molecular Mechanisms of Cancer
Pancreatic Adenocarcinoma Signaling				Role of Osteoblasts, Osteoclasts and Chondrocytes in Rheumatoid Arthritis
PEDF Signaling				PPAR Signaling
PI3K/AKT Signaling				B Cell Activating Factor Signaling
Prostate Cancer Signaling				Apoptosis Signaling
Protein Kinase A Signaling				April Mediated Signaling
Regulation of IL-2 Expression in Activated and Anergic T Lymphocytes				NF-κB Activation by Viruses
Role of IL-17F in Allergic Inflammatory Airway Diseases				Th2 Pathway
Role of JAK family kinases in IL-6-type Cytokine Signaling				PI3K Signaling in B Lymphocytes
Role of JAK1 and JAK3 in γc Cytokine Signaling				Production of Nitric Oxide and Reactive Oxygen Species in Macrophages
Role of JAK2 in Hormone-like Cytokine Signaling				HMGB1 Signaling
Role of PI3K/AKT Signaling in the Pathogenesis of Influenza				Osteoarthritis Pathway
Small Cell Lung Cancer Signaling				Role of IL-17A in Arthritis
tRNA Charging				MIF Regulation of Innate Immunity
				JAK/Stat Signaling
				IL-12 Signaling and Production in Macrophages
				Th1 and Th2 Activation Pathway
				Th1 Pathway
				Acute Phase Response Signaling
				IL-15 Signaling
				TNFR1 Signaling
				CD40 Signaling
				Communication between Innate and Adaptive Immune Cells
				Hepatic Cholestasis
				4-1BB Signaling in T Lymphocytes
				Role of PKR in Interferon Induction and Antiviral Response
				Th17 Activation Pathway
				Neuroinflammation Signaling Pathway
				IL-10 Signaling
				TWEAK Signaling
				Induction of Apoptosis by HIV1
				Role of Macrophages, Fibroblasts and Endothelial Cells in Rheumatoid Arthritis
				NF-κB Signaling
				Role of JAK1, JAK2 and TYK2 in Interferon Signaling
				Toll-like Receptor Signaling
				iNOS Signaling
				Altered T Cell and B Cell Signaling in Rheumatoid Arthritis
				IL-17A Signaling in Fibroblasts
				Role of Pattern Recognition Receptors in Recognition of Bacteria and Viruses
				TNFR2 Signaling
				Death Receptor Signaling
				Role of RIG1-like Receptors in Antiviral Innate Immunity
				Type I Diabetes Mellitus Signaling
				Crosstalk between Dendritic Cells and Natural Killer Cells
				TREM1 Signaling
				Interferon Signaling
				Dendritic Cell Maturation
				Activation of IRF by Cytosolic Pattern Recognition Receptors
