# Supplementary material for: Macrophage Polarization: Different Gene Signatures in M1(LPS+) vs. Classically and M2(LPS–) vs. Alternatively Activated Macrophages
Source: Front Immunol. 2019 May 24;10:1084. doi: 10.3389/fimmu.2019.01084 (PMC6543837; doi:10.3389/fimmu.2019.01084)
Supplement: Supplementary file 8 [file Table_8.XLSX]

## Sheet: S. Table 8
Supplementary Table 8
IPA enriched pathways and related genes
Only M1(LPS+)
Ingenuity Canonical Pathways	-log(p-value)	pvalue	zScore	Ratio	Genes
Caveolar-mediated Endocytosis Signaling	3.05	0.000891251	#NUM!	0.087	FLNB,ITGAL,CAV1,SRC,ITGAV,ITGA5
Lymphotoxin β Receptor Signaling	3.15	0.000707946	1	0.0909	NFKB2,NFKB1,TRAF1,NFKBIA,VCAM1,RELA
IL-1 Signaling	3.18	0.000660693	2.64575	0.0778	NFKB2,NFKB1,MYD88,NFKBIB,NFKBIE,NFKBIA,RELA
Role of JAK family kinases in IL-6-type Cytokine Signaling	3.18	0.000660693	#NUM!	0.16	JAK2,STAT1,SOCS3,STAT5A
Protein Kinase A Signaling	3.27	0.000537032	-0.377964	0.0421	FLNB,NFKB1,VASP,PTPN2,NFKBIE,PDE4B,DUSP2,NFKBIA,PTPRJ,RELA,NFKB2,ATF4,PTPN12,PTGS2,NFKBIB,EBI3
Gα12/13 Signaling	3.36	0.000436516	2.44949	0.0652	NFKB2,NFKB1,MAP3K5,SRC,NFKBIB,NFKBIE,NFKBIA,VAV3,RELA
Growth Hormone Signaling	3.45	0.000354813	1.13389	0.0864	JAK2,STAT1,SOCS3,RPS6KA2,STAT5A,SOCS2,RPS6KA4
Endoplasmic Reticulum Stress Pathway	3.57	0.000269153	#NUM!	0.2	MAP3K5,ATF4,HSPA5,CASP7
Role of JAK2 in Hormone-like Cytokine Signaling	3.81	0.000154882	#NUM!	0.156	JAK2,STAT1,SOCS3,STAT5A,SOCS2
LPS-stimulated MAPK Signaling	3.92	0.000120226	1.88982	0.0879	NFKB2,NFKB1,MAP3K5,CD14,NFKBIB,NFKBIE,NFKBIA,RELA
Fcγ Receptor-mediated Phagocytosis in Macrophages and Monocytes	3.96	0.000109648	2.82843	0.0889	LCP2,SYK,HCK,CSF2,SRC,VASP,NCK1,VAV3
Role of JAK1 and JAK3 in γc Cytokine Signaling	4.49	3.23594e-05	#NUM!	0.105	IL15,SYK,JAK2,STAT1,SOCS3,STAT5A,IL15RA,IL2RG
PI3K/AKT Signaling	5.91	1.23027e-06	2.11058	0.0938	NFKB2,NFKB1,MAP3K5,JAK2,GDF15,PTGS2,NFKBIB,CDKN1A,NFKBIE,NFKBIA,ITGA5,RELA
IL-15 Production	6.97	1.07152e-07	#NUM!	0.28	IRF1,NFKB2,IL15,NFKB1,JAK2,STAT1,RELA
MIF-mediated Glucocorticoid Regulation	7.36	4.36516e-08	2.82843	0.242	NFKB2,NFKB1,CD14,PTGS2,NFKBIB,NFKBIE,NFKBIA,RELA
IL-9 Signaling	7.42	3.80189e-08	1.88982	0.2	NFKB2,NFKB1,STAT1,SOCS3,STAT5A,SOCS2,CISH,IL2RG,RELA
M1(LPS+) and Classical selected pathways
M1(LPS+)
Ingenuity Canonical Pathways	-log(p-value)	pvalue	zScore	Ratio	Genes
OX40 Signaling Pathway	3.15	0.000707946	0	0.0909	NFKB2,NFKB1,NFKBIB,NFKBIE,NFKBIA,RELA
p38 MAPK Signaling	3.28	0.000524807	2.44949	0.0708	DAXX,MAP3K5,IL1RN,ATF4,STAT1,TNFRSF1B,RPS6KA2,RPS6KA4
Atherosclerosis Signaling	3.98	0.000104713	#NUM!	0.0789	NFKB2,NFKB1,IL1RN,CSF1,MMP13,CD40,ICAM1,VCAM1,RELA
LXR/RXR Activation	4.1	7.94328e-05	-2.33333	0.0818	NFKB2,NFKB1,IL1RN,TNFRSF1B,CD14,PTGS2,ARG2,ABCA1,RELA
Role of Cytokines in Mediating Communication between Immune Cells	4.57	2.69153e-05	#NUM!	0.162	IL23A,IL15,CSF2,IL1RN,IL12A,IL12B
IL-6 Signaling	5	1e-05	2.52982	0.084	NFKB2,NFKB1,IL1RN,JAK2,TNFRSF1B,SOCS3,CD14,NFKBIB,NFKBIE,NFKBIA,RELA
PPAR Signaling	5.31	4.89779e-06	-3.16228	0.101	NFKB2,NFKB1,IL1RN,TNFRSF1B,PTGS2,STAT5A,NFKBIB,NFKBIE,NFKBIA,RELA
Apoptosis Signaling	5.47	3.38844e-06	0.632456	0.105	NFKB2,NFKB1,MAP3K5,TNFRSF1B,NFKBIB,NFKBIE,NFKBIA,BIRC3,CASP7,RELA
Production of Nitric Oxide and Reactive Oxygen Species in Macrophages	5.72	1.90546e-06	3.20713	0.0765	IRF1,NFKB1,MAP3K5,JAK2,TNFRSF1B,NFKBIE,NFKBIA,RELA,NFKB2,STAT1,NFKBIB,ARG2,TLR2,RND3
HMGB1 Signaling	5.77	1.69824e-06	3.31662	0.0909	NFKB2,NFKB1,CSF2,IL12A,TNFRSF1B,IL12B,LIF,SERPINE1,ICAM1,RND3,VCAM1,RELA
MIF Regulation of Innate Immunity	6.57	2.69153e-07	2.82843	0.195	NFKB2,NFKB1,CD14,PTGS2,NFKBIB,NFKBIE,NFKBIA,RELA
JAK/Stat Signaling	6.68	2.0893e-07	0.904534	0.124	NFKB2,NFKB1,JAK2,STAT1,SOCS3,STAT5A,STAT2,CDKN1A,SOCS2,CISH,RELA
IL-12 Signaling and Production in Macrophages	6.76	1.7378e-07	#NUM!	0.102	IRF1,REL,NFKB1,IL12A,MYD88,CD40,RELA,NFKB2,IL23A,STAT1,NFKBIB,IL12B,TLR2
Acute Phase Response Signaling	7.1	7.94328e-08	1.80739	0.0915	NFKB1,MAP3K5,JAK2,MYD88,TNFRSF1B,SOCS3,SOCS2,NFKBIE,NFKBIA,RELA,NFKB2,SOD2,IL1RN,NFKBIB,SERPINE1
IL-15 Signaling	7.1	7.94328e-08	#NUM!	0.136	NFKB2,IL15,SYK,NFKB1,CSF2,JAK2,STAT5A,IL15RA,IL2RG,VCAM1,RELA
TNFR1 Signaling	7.16	6.91831e-08	1.66667	0.188	NFKB2,TANK,NFKB1,NFKBIB,NFKBIE,NFKBIA,BIRC3,CASP7,RELA
CD40 Signaling	7.28	5.24807e-08	0.632456	0.141	NFKB2,TANK,NFKB1,PTGS2,NFKBIB,TRAF1,NFKBIE,CD40,ICAM1,NFKBIA,RELA
Communication between Innate and Adaptive Immune Cells	7.52	3.01995e-08	#NUM!	0.149	CD83,IL15,CSF2,IL1RN,IL12A,TLR7,Ccl9,IL12B,CD40,TLR2,CD86
IL-10 Signaling	8.06	8.70964e-09	#NUM!	0.167	NFKB2,NFKB1,IL1RN,FCGR2B,SOCS3,CD14,NFKBIB,ARG2,NFKBIE,NFKBIA,RELA
TWEAK Signaling	8.46	3.46737e-09	-0.333333	0.257	NFKB2,NFKB1,NFKBIB,TRAF1,NFKBIE,NFKBIA,BIRC3,CASP7,RELA
NF-κB Signaling	9.07	8.51138e-10	2.18282	0.101	EIF2AK2,TANK,NFKB1,TLR7,MYD88,TNFRSF1B,NFKBIE,CD40,PELI1,NFKBIA,RELA,NFKB2,IL1RN,BCL10,NFKBIB,AZI2,TNIP1,TLR2
Role of JAK1, JAK2 and TYK2 in Interferon Signaling	9.12	7.58578e-10	1	0.381	NFKB2,NFKB1,JAK2,STAT1,IFNAR2,STAT2,PTPN2,RELA
Toll-like Receptor Signaling	9.88	1.31826e-10	2.64575	0.181	EIF2AK2,NFKB1,IL12A,TLR7,MYD88,CD14,NFKBIA,RELA,NFKB2,IL1RN,IL12B,TRAF1,TLR2
iNOS Signaling	10.1	7.94328e-11	3.16228	0.25	IRF1,NFKB2,NFKB1,JAK2,MYD88,STAT1,CD14,NFKBIB,NFKBIE,NFKBIA,RELA
Role of Pattern Recognition Receptors in Recognition of Bacteria and Viruses	10.5	3.16228e-11	3.16228	0.133	EIF2AK2,NFKB1,CSF2,IL12A,TLR7,MYD88,OAS2,LIF,RELA,NFKB2,SYK,IRF7,OAS3,IFIH1,RIPK2,IL12B,TLR2
TNFR2 Signaling	10.6	2.51189e-11	1.89737	0.333	NFKB2,TANK,NFKB1,TNFRSF1B,NFKBIB,TRAF1,NFKBIE,NFKBIA,BIRC3,RELA
Death Receptor Signaling	10.7	1.99526e-11	1.06904	0.165	PARP12,TANK,NFKB1,MAP3K5,TNFRSF1B,PARP9,NFKBIE,NFKBIA,BIRC3,RELA,NFKB2,CFLAR,DAXX,NFKBIB,CASP7
TREM1 Signaling	12.6	2.51189e-13	3.87298	0.217	NFKB1,CSF2,TLR7,JAK2,MYD88,CD40,RELA,NFKB2,CD83,FCGR2B,STAT5A,ICAM1,TLR2,ITGA5,CD86
Interferon Signaling	13.5	3.16228e-14	2.11058	0.387	IRF1,IRF9,JAK2,STAT1,IFNAR2,STAT2,IFI35,PTPN2,IFITM3,TAP1,PSMB8,RELA
Dendritic Cell Maturation	15.2	6.30957e-16	4.69042	0.14	IL15,NFKB1,CSF2,IL12A,JAK2,MYD88,TNFRSF1B,STAT2,NFKBIE,CD40,NFKBIA,RELA,NFKB2,IL23A,CD83,IL1RN,FCGR2B,ATF4,STAT1,NFKBIB,IL12B,ICAM1,TLR2,CD86
Classical M1
Ingenuity Canonical Pathways	-log(p-value)	pvalue	zScore	Ratio	Genes
OX40 Signaling Pathway	3.12	0.000758578	0	0.121	NFKB2,TRAF2,HLA-A,H2-T24,NFKBIB,HLA-DOB,HLA-G,NFKBIA
IL-15 Signaling	3.16	0.000691831	#NUM!	0.111	NFKB2,SYK,JAK2,TNF,RAF1,IL6,IL15RA,VCAM1,PIK3CG
MIF Regulation of Innate Immunity	3.71	0.000194984	2.64575	0.171	NFKB2,FOS,NOS2,CD14,PTGS2,NFKBIB,NFKBIA
Apoptosis Signaling	3.9	0.000125893	0.632456	0.116	NFKB2,NAIP,MAP3K5,TNFRSF1B,TNF,HTRA2,RAF1,NFKBIB,MAP3K14,NFKBIA,BIRC3
JAK/Stat Signaling	4.16	6.91831e-05	2.7136	0.124	NFKB2,FOS,STAT4,JAK2,SOCS3,STAT1,CEBPB,RAF1,STAT2,IL6,PIK3CG
p38 MAPK Signaling	4.47	3.38844e-05	3.05085	0.115	TRAF2,MAP3K5,IL1B,TNFRSF1B,TIFA,IRAK3,IL18,IL1RN,DUSP1,STAT1,TNF,IL1A,IRAK2
Role of JAK1, JAK2 and TYK2 in Interferon Signaling	4.59	2.5704e-05	2	0.286	NFKB2,JAK2,STAT1,IFNAR2,RAF1,STAT2
Role of Cytokines in Mediating Communication between Immune Cells	4.96	1.09648e-05	#NUM!	0.216	IL18,IL12A,IL1RN,IL1B,TNF,IL1A,IL12B,IL6
HMGB1 Signaling	5	1e-05	3.74166	0.114	IL12A,IL1B,TNFRSF1B,IL6,VCAM1,PIK3CG,NFKB2,FOS,IL18,TNF,IL1A,IL12B,SERPINE1,ICAM1,RHOV
TWEAK Signaling	5.15	7.07946e-06	-0.707107	0.229	NFKB2,TRAF2,NAIP,NFKBIB,MAP3K14,TRAF1,NFKBIA,BIRC3
IL-12 Signaling and Production in Macrophages	5.17	6.76083e-06	#NUM!	0.117	IL12A,STAT4,CD40,PIK3CG,NFKB2,FOS,IL18,APOC2,NOS2,STAT1,TNF,CEBPB,NFKBIB,IL12B,TLR2
CD40 Signaling	5.48	3.31131e-06	1.50756	0.154	NFKB2,FOS,TRAF2,TNFAIP3,PTGS2,NFKBIB,MAP3K14,TRAF1,CD40,ICAM1,NFKBIA,PIK3CG
Interferon Signaling	5.58	2.63027e-06	2.64575	0.258	IRF9,IFIT1,JAK2,STAT1,IFNAR2,STAT2,IFI35,PSMB8
Production of Nitric Oxide and Reactive Oxygen Species in Macrophages	5.58	2.63027e-06	2.9824	0.104	MAP3K5,JAK2,TNFRSF1B,MAP3K14,NCF1,NFKBIA,PIK3CG,NFKB2,FOS,APOC2,NOS2,STAT1,TNF,NFKBIB,ARG2,RHOV,CYBB,TLR2,PPP1R11
Atherosclerosis Signaling	5.8	1.58489e-06	#NUM!	0.132	IL1B,PLA2G16,PLA2G7,IL6,CD40,VCAM1,NFKB2,IL18,APOC2,IL1RN,TNF,IL1A,ITGA4,ABHD3,ICAM1
TNFR1 Signaling	5.9	1.25893e-06	1.66667	0.208	NFKB2,FOS,TRAF2,NAIP,TNFAIP3,TNF,NFKBIB,MAP3K14,NFKBIA,BIRC3
iNOS Signaling	6.27	5.37032e-07	3.16228	0.227	NFKB2,FOS,NOS2,JAK2,STAT1,CD14,NFKBIB,IRAK2,NFKBIA,IRAK3
LXR/RXR Activation	6.76	1.7378e-07	-2.67261	0.145	IL1B,TNFRSF1B,CD14,FDFT1,IL6,NFKB2,IL18,APOC2,NOS2,IL1RN,TNF,PTGS2,NR1H3,IL1A,ARG2,NCOR1
TREM1 Signaling	6.95	1.12202e-07	3.60555	0.188	IL1B,JAK2,NOD1,IL6,CD40,NFKB2,IL18,TNF,CXCL3,ICAM1,TLR2,ITGA5,CD86
Death Receptor Signaling	7.96	1.09648e-08	1.5	0.176	TRAF2,MAP3K5,TNFRSF1B,HTRA2,TNFRSF21,MAP3K14,PARP9,PARP8,NFKBIA,BIRC3,NFKB2,NAIP,CFLAR,PARP11,TNF,NFKBIB
NF-κB Signaling	8.37	4.2658e-09	2.71069	0.128	EIF2AK2,TRAF2,PDGFRB,TNFSF13B,IL1B,TNFRSF1B,RAF1,MAP3K14,CD40,PELI1,NFKBIA,IRAK3,PIK3CG,NFKB2,MALT1,IL18,IL1RN,TNFAIP3,TNF,NFKBIB,IL1A,TNIP1,TLR2
IL-6 Signaling	8.67	2.13796e-09	3.90007	0.153	TRAF2,IL1B,JAK2,TNFRSF1B,SOCS3,VEGFA,CD14,RAF1,MAP3K14,IL6,NFKBIA,PIK3CG,NFKB2,FOS,IL18,IL1RN,TNF,CEBPB,NFKBIB,IL1A
Role of Pattern Recognition Receptors in Recognition of Bacteria and Viruses	8.85	1.41254e-09	3.4641	0.156	EIF2AK2,IL12A,IL1B,CCL5,NOD1,OAS2,DDX58,Oas1d (includes others),IL6,PIK3CG,NFKB2,IL18,SYK,IRF7,TNF,OAS3,IFIH1,IL1A,IL12B,TLR2
IL-10 Signaling	9.12	7.58578e-10	#NUM!	0.227	IL1B,SOCS3,CD14,MAP3K14,IL6,NFKBIA,HMOX1,NFKB2,FOS,IL18,IL1RN,TNF,NFKBIB,IL1A,ARG2
PPAR Signaling	9.12	7.58578e-10	-3.77124	0.182	TRAF2,PDGFRB,IL1B,TNFRSF1B,MED1,RAF1,MAP3K14,NFKBIA,NFKB2,FOS,IL18,IL1RN,TNF,PTGS2,NFKBIB,NR1H3,IL1A,NCOR1
Communication between Innate and Adaptive Immune Cells	10.3	5.01187e-11	#NUM!	0.23	CCR7,TNFSF13B,IL12A,IL1B,CCL5,CXCL10,HLA-G,IL6,CD40,IL18,IL1RN,HLA-A,TNF,IL1A,IL12B,TLR2,CD86
TNFR2 Signaling	10.6	2.51189e-11	1.89737	0.4	NFKB2,FOS,TRAF2,NAIP,TNFAIP3,TNFRSF1B,TNF,NFKBIB,MAP3K14,TRAF1,NFKBIA,BIRC3
Acute Phase Response Signaling	11.5	3.16228e-12	4.08248	0.159	TRAF2,CFB,SOCS3,IL6,NFKBIA,FOS,HP,IL1RN,TNF,NFKBIB,Saa3,MAP3K5,IL1B,JAK2,CP,TNFRSF1B,RAF1,MAP3K14,HMOX1,PIK3CG,NFKB2,SOD2,IL18,CEBPB,IL1A,SERPINE1
Toll-like Receptor Signaling	11.6	2.51189e-12	2.88675	0.25	EIF2AK2,IL12A,IL1B,CD14,MAP3K14,NFKBIA,IRAK3,NFKB2,FOS,IL18,IL1RN,TNFAIP3,TNF,IL1A,IL12B,TRAF1,IRAK2,TLR2
Dendritic Cell Maturation	11.8	1.58489e-12	4.70679	0.158	CCR7,IL12A,IL6,CD40,NFKBIA,IL1RN,STAT1,TNF,NFKBIB,IL12B,TLR2,CD86,FSCN1,STAT4,IL1B,JAK2,TNFRSF1B,STAT2,MAP3K14,HLA-DOB,PIK3CG,NFKB2,IL18,HLA-A,IL1A,ICAM1,FCGR3A/FCGR3B
Only Classical M1 11
Ingenuity Canonical Pathways	-log(p-value)	pValue	zScore	Ratio	Genes
HGF Signaling	3.14	0.000724436	3	0.0948	FOS,MAP3K5,PTGS2,RAF1,ELK3,MAP3K14,MET,ITGA4,IL6,ITGA5,PIK3CG
G-Protein Coupled Receptor Signaling	3.14	0.000724436	#NUM!	0.0686	ADRB2,FICD,ADORA2A,PRKAR2B,RAF1,FPR2,FPR1,NFKBIA,RASGRP1,PIK3CG,NFKB2,GRK2,SMPDL3B,DUSP1,NFKBIB,P2RY13,GDE1,HCAR2,GDPD1
T Cell Receptor Signaling	3.2	0.000630957	#NUM!	0.0965	NFKB2,MALT1,FOS,PAG1,RAF1,NFAT5,NFKBIA,RASGRP1,VAV1,PPP3CC,PIK3CG
Systemic Lupus Erythematosus Signaling	3.21	0.000616595	#NUM!	0.0789	TNFSF13B,IL1B,HLA-G,IL6,CD40,PIK3CG,FOS,IL18,IL1RN,HLA-A,TNF,IL1A,NFAT5,CD86,FCGR3A/FCGR3B
VDR/RXR Activation	3.28	0.000524807	1.41421	0.115	IL12A,CCL5,CXCL10,CD14,CEBPB,MED1,MXD1,NCOR1,CAMP
IL-17A Signaling in Gastric Cells	3.39	0.00040738	#NUM!	0.227	FOS,IL17RA,CCL5,CXCL10,TNF
Role of MAPK Signaling in the Pathogenesis of Influenza	3.41	0.000389045	#NUM!	0.12	MAP3K5,CCL5,PLA2G16,CXCL10,TNF,PTGS2,RAF1,ABHD3,PLA2G7
PPARα/RXRα Activation	3.53	0.000295121	-2.11058	0.0847	IL1B,JAK2,PRKAR2B,MED1,RAF1,MAP3K14,BCL3,IL6,NFKBIA,ACVR1B,HELZ2,NFKB2,NFKBIB,NCOR1,GPD2
Differential Regulation of Cytokine Production in Macrophages and T Helper Cells by IL-17A and IL-17F	5.55	2.81838e-06	#NUM!	0.4	IL12A,IL1B,CCL5,TNF,IL12B,IL6
Graft-versus-Host Disease Signaling	6.92	1.20226e-07	#NUM!	0.263	IL18,IL1RN,HLA-A,IL1B,TNF,IL1A,HLA-DOB,HLA-G,IL6,CD86
Role of Hypercytokinemia/hyperchemokinemia in the Pathogenesis of Influenza	8.36	4.36516e-09	#NUM!	0.357	IL18,IL12A,IL1RN,IL1B,CCL5,CXCL10,TNF,IL1A,IL12B,IL6
Only M2(LPS-)
Ingenuity Canonical Pathways	-log(p-value)	pValue	zScore	Ratio	Genes
Adipogenesis pathway	3.6	0.000251189	#NUM!	0.0538	TBL1XR1,LPIN1,HDAC5,CTNNB1,NR1D2,PPARG,CEBPA
Fatty Acid β-oxidation I	3.63	0.000234423	-2	0.125	HADH,ECHS1,ACADM,HADHB
Only Alternative M2
Ingenuity Canonical Pathways	-log(p-value)	pValue	zScore	Ratio	Genes
HIF1α Signaling	3.3	0.000501187	#NUM!	0.0583	MMP9,MMP19,RRAS2,MMP12,EDN1,GAB1,APEX1
Macropinocytosis Signaling	3.31	0.000489779	#NUM!	0.0698	MRC1,RRAS2,CSF1,ITGB3,GAB1,PDGFA
Virus Entry via Endocytic Pathways	3.51	0.00030903	#NUM!	0.0631	ITGA1,FYN,RRAS2,ITGB3,GAB1,AP2M1,TFRC
Glioma Invasiveness Signaling	3.63	0.000234423	2.44949	0.08	F2R,MMP9,RRAS2,ITGB3,GAB1,RHOJ
Serine Biosynthesis	4.82	1.51356e-05	#NUM!	0.6	PSAT1,PSPH,PHGDH
Integrin Signaling	5.18	6.60693e-06	3	0.0569	ZYX,ITGA1,FYN,RRAS2,CTTN,NEDD9,BCAR3,TSPAN5,ITGAX,ITGB3,GAB1,RHOJ
Superpathway of Serine and Glycine Biosynthesis I	6.23	5.88844e-07	2	0.571	PSAT1,PSPH,PHGDH,SHMT2
M1(LPS+) and Alternartive M2 5
M1(LPS+)
Ingenuity Canonical Pathways	-log(p-value)	pValue	zScore	Ratio	Genes
Role of NFAT in Regulation of the Immune Response	3.08	0.000831764	2.64575	0.0549	NFKB2,LCP2,SYK,NFKB1,FCGR2B,NFKBIB,NFKBIE,NFKBIA,CD86,RELA
Prolactin Signaling	3.23	0.000588844	0.816497	0.0795	IRF1,JAK2,STAT1,SOCS3,STAT5A,SOCS2,NMI
STAT3 Pathway	3.55	0.000281838	-0.377964	0.0777	SRC,JAK2,SOCS3,CDKN1A,PTPN2,SOCS2,CISH,IL2RG
Colorectal Cancer Metastasis Signaling	3.61	0.000245471	3.05085	0.052	NFKB1,SRC,TLR7,JAK2,MMP13,RELA,NFKB2,APPL1,STAT1,PTGS2,TLR2,RND3,MMP14
Role of Tissue Factor in Cancer	7.74	1.8197e-08	#NUM!	0.111	HBEGF,HCK,CSF2,SRC,ITGAV,JAK2,PLAUR,F10,EGR1,MMP13,RPS6KA2,STAT5A,CSF1,RPS6KA4
Alternative M2
Ingenuity Canonical Pathways	-log(p-value)	pValue	zScore	Ratio	Genes
Prolactin Signaling	3.26	0.000549541	0.816497	0.0682	MYC,FYN,RRAS2,SOCS6,SOCS2,GAB1
Role of NFAT in Regulation of the Immune Response	3.56	0.000275423	2.12132	0.0495	GNB4,FYN,CD28,RRAS2,HLA-DQA1,HLA-DRB5,LAT,GAB1,GNA15
Colorectal Cancer Metastasis Signaling	3.78	0.000165959	3.16228	0.044	MYC,GNB4,MMP9,MMP19,RRAS2,MMP12,PRKAR1B,GAB1,RHOJ,RALGDS,IL6ST
Role of Tissue Factor in Cancer	4.79	1.62181e-05	#NUM!	0.0714	HBEGF,FYN,RRAS2,CSF1,LIMK1,ITGB3,EGR1,GAB1,GNA15
STAT3 Pathway	5.51	3.0903e-06	1	0.0874	MYC,RRAS2,IL31RA,BCL2,FLT1,SOCS2,CISH,SOCS6,IL27RA
M1(LPS+), Classical M1 and Alternartive M2 5
M1(LPS+)
Ingenuity Canonical Pathways	-log(p-value)	pValue	zScore	Ratio	Genes
IL-8 Signaling	4.03	9.33254e-05	3	0.0612	HBEGF,NFKB1,SRC,CCND2,ITGAV,VASP,PTGS2,NFKBIB,ICAM1,RND3,VCAM1,RELA
Antigen Presentation Pathway	4.1	7.94328e-05	#NUM!	0.179	TAP2,TAPBP,TAP1,PSMB9,PSMB8
Agranulocyte Adhesion and Diapedesis	7.03	9.33254e-08	#NUM!	0.0904	Ccl2,Cxcl9,Ccl7,CCL24,MMP13,VCAM1,CCL22,IL1RN,Ccl9,CXCL16,SDC4,CCL17,ICAM1,ITGA5,MMP14
Hepatic Fibrosis / Hepatic Stellate Cell Activation	7.36	4.36516e-08	#NUM!	0.0889	NFKB1,TNFRSF1B,KLF6,CD14,IFNAR2,MMP13,CD40,VCAM1,RELA,NFKB2,STAT1,CSF1,EDN1,MET,SERPINE1,ICAM1
Granulocyte Adhesion and Diapedesis	9.14	7.24436e-10	#NUM!	0.109	Ccl2,Cxcl9,Ccl7,ITGAL,TNFRSF1B,CCL24,MMP13,VCAM1,CCL22,IL1RN,Ccl9,CXCL16,SDC4,CCL17,ICAM1,ITGA5,MMP14
Classical M1
Ingenuity Canonical Pathways	-log(p-value)	pValue	zScore	Ratio	Genes
Antigen Presentation Pathway	3.82	0.000151356	#NUM!	0.214	HLA-A,TAP2,HLA-DOB,HLA-G,PSMB9,PSMB8
IL-8 Signaling	4.05	8.91251e-05	3.87298	0.0867	CCND2,VEGFA,VASP,RAF1,RAC2,HMOX1,IRAK3,VCAM1,PIK3CG,FOS,CCND3,PTGS2,NFKBIB,IRAK2,ICAM1,RHOV,CYBB
Agranulocyte Adhesion and Diapedesis	6.22	6.0256e-07	#NUM!	0.114	Cxcl9,IL1B,CCL5,CXCL10,SELL,CXCL2,VCAM1,Cxcl11,IL18,IL1RN,TNF,Cxcl3,IL1A,CXCL16,ITGA4,CXCL3,ICAM1,ITGA5,MMP14
Hepatic Fibrosis / Hepatic Stellate Cell Activation	6.31	4.89779e-07	#NUM!	0.111	CCR7,PDGFRB,IL1B,CCL5,TNFRSF1B,VEGFA,CD14,IFNAR2,IL6,CD40,VCAM1,NFKB2,STAT1,TNF,IL1A,COL4A2,MET,CXCL3,SERPINE1,ICAM1
Granulocyte Adhesion and Diapedesis	10.3	5.01187e-11	#NUM!	0.154	Cxcl9,ITGAL,IL1B,CCL5,TNFRSF1B,CXCL10,FPR2,SELL,FPR1,CXCL2,VCAM1,SDC1,Cxcl11,IL18,IL1RN,TNF,Cxcl3,IL1A,CXCL16,ITGA4,CXCL3,ICAM1,ITGA5,MMP14
Alternative M2
Ingenuity Canonical Pathways	-log(p-value)	pValue	zScore	Ratio	Genes
Antigen Presentation Pathway	3.54	0.000288403	#NUM!	0.143	CD74,HLA-DQA1,HLA-DRB5,CIITA
Hepatic Fibrosis / Hepatic Stellate Cell Activation	3.59	0.00025704	#NUM!	0.05	IL1RL1,FN1,MMP9,BCL2,CSF1,FLT1,IL1RL2,EDN1,PDGFA
IL-8 Signaling	4.74	1.8197e-05	3.16228	0.0561	HBEGF,GNB4,MMP9,RRAS2,BCL2,LIMK1,FLT1,ITGAX,ITGB3,GAB1,RHOJ
Agranulocyte Adhesion and Diapedesis	6.27	5.37032e-07	#NUM!	0.0723	CCL22,Ccl8,Ccl7,ITGA1,FN1,MMP9,MMP19,MMP12,CCL24,SDC4,CCL17,Ppbp
Granulocyte Adhesion and Diapedesis	8.42	3.80189e-09	#NUM!	0.0897	IL1RL1,Ccl8,Ccl7,MMP9,MMP12,CCL24,Ppbp,CCL22,ITGA1,MMP19,IL1RL2,ITGB3,SDC4,CCL17
