# Supplementary material for: Macrophage Polarization: Different Gene Signatures in M1(LPS+) vs. Classically and M2(LPS–) vs. Alternatively Activated Macrophages
Source: Front Immunol. 2019 May 24;10:1084. doi: 10.3389/fimmu.2019.01084 (PMC6543837; doi:10.3389/fimmu.2019.01084)
Supplement: Supplementary file 9 [file Table_9.XLSX]

## Sheet: In vivo M1(=LPS+)
Supplementary Table 9
Cox linear regression analysis of in vivo M1(=LPS +) signature among Buddingh EP et al. human osteosarcoma dataset (GSE21257)
Molecule Id	Z-score	P-value	Hazard ratio	CI lower	CI upper
NACC1	3.15105	0.00162686	163.296	6.86271	3885.57
NOP58	3.14566	0.00165712	3.03903	1.5204	6.07453
SEC23B	2.99103	0.00278036	3.01826	1.46346	6.22489
USP25	2.98383	0.00284661	9.1973	2.14126	39.5049
PLEKHF1	-2.83981	0.00451398	0.470254	0.279374	0.791553
EIF4E3	-2.77076	0.00559253	0.14	0.0348436	0.562516
RNF11	-2.76525	0.00568788	0.260981	0.100719	0.676249
CLN5	-2.71972	0.00653378	0.153181	0.0396297	0.592089
CLEC5A	-2.71958	0.00653646	0.352712	0.166438	0.74746
AFF1	-2.68081	0.00734452	0.000832	4.66e-06	0.148531
TMEM135	2.66585	0.00767929	2.92123	1.32824	6.42473
GSPT1	2.65634	0.00789937	3.94368	1.43291	10.8538
DDX27	2.62163	0.00875095	2.00346	1.1917	3.36817
BRAF	2.59458	0.00947072	9.68115	1.74241	53.7903
CXCL16	-2.58996	0.00959863	0.417141	0.215244	0.808417
SRSF2	2.58273	0.00980214	3.62881	1.3645	9.6506
PDSS1	2.57367	0.0100628	3.88021	1.3817	10.8967
TCOF1	2.55476	0.0106262	4180.56	6.96765	2.50831e+06
TRA2A	-2.53804	0.0111476	0.267528	0.0966414	0.740586
DNAJC1	2.51857	0.0117833	2.80386	1.25693	6.25465
TFEC	-2.50823	0.0121337	3.02e-06	1.47e-10	0.0621606
HMGN5	2.49695	0.0125268	2.78142	1.24607	6.20855
RAP1B	2.48932	0.0127986	2.1622	1.17819	3.96803
POP4	-2.47079	0.0134815	0.342021	0.146029	0.801064
EIF3C	2.46652	0.0136432	2.98548	1.25186	7.11989
C2orf47	2.46125	0.0138452	3.34237	1.2786	8.73724
PPP4R1	2.45739	0.0139949	3.29896	1.2733	8.54717
KEAP1	2.43445	0.0149144	20.9226	1.80882	242.013
SERTAD1	-2.41567	0.0157063	0.451326	0.236679	0.860639
FEM1B	-2.40216	0.0162985	0.206067	0.0567933	0.747688
TOE1	2.39756	0.0165047	4.9806	1.3405	18.5053
TIMM17A	2.38495	0.0170814	20.7752	1.71704	251.369
WDR74	2.36898	0.0178374	10.2176	1.49372	69.8929
NOTCH2	2.36417	0.0180707	4.90381	1.31238	18.3234
CASK	-2.35306	0.0186199	0.24363	0.0751471	0.78986
NOC3L	2.35288	0.0186286	4.93801	1.30563	18.676
PPP2CB	-2.35074	0.0187361	0.104446	0.0158811	0.686918
SEH1L	2.32917	0.0198502	2.82212	1.17875	6.75662
GPD2	2.32541	0.0200498	5.32	1.30041	21.7642
SDC4	-2.32347	0.020154	0.489503	0.267947	0.894258
KALRN	-2.32049	0.0203146	0.000261	2.45e-07	0.277456
DCTN4	2.30574	0.021125	1.73685	1.08631	2.77695
SF1	2.28661	0.0222183	6.15092	1.29629	29.1862
RRN3	2.28508	0.0223082	2.15152	1.11517	4.15095
DCAF13	2.27101	0.0231462	1.48833	1.05598	2.09771
SKIV2L2	2.26732	0.0233706	2.05638	1.10267	3.83499
UBE2W	-2.2642	0.0235616	0.195019	0.0473746	0.802801
GTPBP4	2.25979	0.0238342	2.82885	1.14794	6.97107
CDC73	2.25405	0.0241929	138.778	1.90331	10118.9
SFPQ	2.24581	0.024716	1.78577	1.0766	2.96209
ADORA2A	2.24479	0.0247814	4.45996	1.2089	16.454
PLCL2	-2.2404	0.0250651	0.274105	0.0883467	0.850439
KPNA3	2.23797	0.025223	1.98227	1.08872	3.60921
WAC	2.23305	0.0255454	2.15009	1.09814	4.20974
HAT1	2.2123	0.0269459	1.88438	1.07494	3.30333
TRNT1	2.20058	0.0277658	3.03427	1.12904	8.15456
SEC24B	-2.18858	0.0286276	0.0244055	0.000878	0.678517
HIVEP2	2.1845	0.0289252	3.91722	1.15067	13.3354
SP1	2.18313	0.029026	3.96852	1.15132	13.6793
KHDRBS1	2.17403	0.0297029	2.63331	1.10003	6.30376
NCK1	2.17334	0.0297551	2.84324	1.10804	7.2958
SAV1	-2.17087	0.0299412	0.29721	0.0993851	0.888806
MTDH	2.16834	0.030133	1.55024	1.04303	2.30409
EEF1E1	2.16445	0.0304298	2.67066	1.09725	6.50026
NUB1	-2.15962	0.0308018	0.373398	0.152721	0.91295
AFTPH	2.15414	0.031229	3.94731	1.13175	13.7674
FCGR2B	-2.1376	0.0325488	0.431935	0.200048	0.932615
RBBP8	-2.13746	0.0325603	4.56e-05	4.77e-09	0.436015
ACOT7	2.12359	0.0337044	24.2265	1.27839	459.111
MTHFD2	2.11973	0.0340288	1.96095	1.05207	3.65502
MYC	2.11848	0.0341341	1.74887	1.04271	2.93327
CHD1	2.11701	0.0342592	1.60174	1.03556	2.47746
ABHD2	-2.11096	0.0347756	0.0682275	0.00564062	0.825263
IBTK	2.10173	0.0355772	1.56623	1.03073	2.37994
CRK	-2.10051	0.035684	0.252034	0.0696575	0.911909
CHIC2	-2.09775	0.0359276	0.3513	0.132189	0.933598
MKL2	2.09535	0.0361396	2.77	1.06805	7.18406
ATP11A	2.08162	0.0373774	125636	1.98611	7950000000
DENR	2.07842	0.0376707	2.63773	1.05684	6.58346
SPINT2	-2.06663	0.0387694	0.591083	0.358991	0.973228
NCOA3	2.05538	0.0398419	3.3726	1.05806	10.7502
CKLF	-2.0543	0.0399471	0.526242	0.285216	0.97095
MAK16	2.04941	0.0404221	1.9446	1.02945	3.67327
PKMYT1	2.04614	0.0407424	2.80948	1.04447	7.55716
RARS	2.04571	0.040785	3.8989	1.05869	14.3587
TCERG1	2.04365	0.0409878	2.56719	1.03936	6.34084
PLAUR	-2.04289	0.0410629	0.590158	0.355823	0.978819
STAM2	-2.04243	0.0411092	0.230783	0.0565093	0.942517
SH3BP5	-2.04088	0.0412626	5.5e-06	4.89e-11	0.618681
ESRRB	2.03932	0.041418	42.9523	1.15756	1593.78
FZD1	2.03889	0.0414606	1.59154	1.01815	2.48784
PILRA	-2.02548	0.0428179	0.330442	0.113174	0.964815
EFR3A	-2.02501	0.0428665	0.428343	0.188543	0.973135
SMNDC1	2.02394	0.0429762	1.61377	1.01524	2.56515
CDC37	2.01995	0.0433887	3.46628	1.0376	11.5796
ERGIC2	2.01711	0.0436844	1.53197	1.01216	2.31874
NIF3L1	2.01416	0.0439927	3.96921	1.03779	15.181
ROCK2	1.9976	0.04576	2.04432	1.01356	4.1233
MARK2	1.99494	0.0460491	38.1026	1.06591	1362.04
LIN7C	1.98542	0.0470978	5.4575	1.022	29.1433
CD2AP	1.97703	0.0480381	2.29282	1.00719	5.21951
ATF2	-1.97327	0.0484646	0.30423	0.0933017	0.992007

## Sheet: In vivo M2(=LPS-)
Supplementary Table 9
Cox linear regression analysis of in vivo M2(=LPS -) signature among Buddingh EP et al. human osteosarcoma dataset (GSE21257)
Molecule Id	Z-score	P-value	Hazard ratio	CI lower	CI upper
HIBCH	3.94978	7.82245e-05	10.0564	3.19896	31.6136
CTNNBIP1	-3.46585	0.000528549	0.223227	0.0956002	0.521237
ORMDL1	3.45329	0.000553791	5.74062	2.12912	15.4781
HMGCL	-3.05717	0.00223436	0.276052	0.12095	0.630048
STUB1	3.03025	0.00244353	7.33294	2.02123	26.6036
TINF2	-2.9311	0.00337767	0.358482	0.18053	0.711845
LNX2	2.84642	0.00442141	13.277	2.23751	78.7834
CBX5	-2.81765	0.00483762	0.0242475	0.00182405	0.322326
MDH2	2.74189	0.00610874	3.99091	1.48392	10.7332
XRCC6	2.7323	0.00628947	2.11325	1.23553	3.61451
NFS1	2.72501	0.00643	37.5908	2.76823	510.457
SELPLG	-2.70319	0.00686783	0.0304509	0.00242171	0.382892
CDC23	2.67555	0.00746067	8.79506	1.78871	43.2451
ACO2	2.66979	0.00758977	2.95683	1.33408	6.55347
AGAP1	2.65338	0.00796903	3.8474	1.42208	10.4091
MRPS35	2.64065	0.00827471	3.74003	1.40498	9.95587
SUMF1	-2.63833	0.00833151	0.249084	0.0886955	0.699501
POLR3K	2.63386	0.00844195	5.42052	1.54103	19.0665
PHB2	2.62787	0.00859211	4.44211	1.46081	13.5078
COMMD6	-2.59373	0.00949422	0.0385771	0.00329671	0.451417
FAHD1	2.59242	0.00953046	16.4404	1.97987	136.517
AAK1	2.59056	0.00958211	74229.4	15.3318	3.59384e+08
SFXN1	2.56663	0.0102692	3.26611	1.32282	8.06421
GLRX2	2.56472	0.0103259	5.39416	1.48794	19.5552
TIAL1	2.56334	0.0103669	25.2551	2.13843	298.264
LDHB	2.53223	0.011334	1.60943	1.11354	2.32615
ZCCHC17	-2.53216	0.0113363	0.331744	0.141218	0.779319
FH	2.53138	0.0113614	1.73093	1.13185	2.6471
B4GALT6	2.53127	0.011365	3.09303	1.29027	7.41461
YPEL5	-2.52199	0.0116694	0.260149	0.0913613	0.740769
EPN1	-2.51633	0.0118583	0.191331	0.0527679	0.693745
MCAT	2.49204	0.0127011	10.9044	1.66548	71.3943
FAM189B	2.48715	0.0128772	6.57157	1.49044	28.9749
SRR	-2.48176	0.0130736	0.164078	0.0393673	0.683853
FAM104A	2.47895	0.0131771	2.04867	1.16201	3.61191
MRPL51	2.47571	0.0132972	1.99372	1.15459	3.44271
NTHL1	2.4626	0.0137934	4.02946	1.32903	12.2168
CD320	2.45525	0.0140787	3.16115	1.26134	7.92246
OGFOD2	2.44598	0.0144459	517.879	3.46191	77471.1
PHF23	2.4344	0.0149164	2.57304	1.20224	5.50682
SLC25A20	2.43428	0.0149214	3.91486	1.30464	11.7474
NBR1	-2.42274	0.0154038	0.000102886	6.1152e-08	0.173101
IMPACT	2.41886	0.0155694	8063.58	5.50966	1.18013e+07
RFC2	2.41339	0.0158048	8.66937	1.50048	50.0895
HMOX2	2.40905	0.0159939	42.9286	2.01545	914.367
NDUFB9	2.40713	0.0160786	1.45379	1.07198	1.97159
MANBA	-2.39712	0.0165246	0.389174	0.179901	0.841891
EI24	2.39338	0.0166938	3.56549	1.25888	10.0985
PKIB	-2.38914	0.0168877	0.133787	0.0256895	0.696741
HACE1	-2.38662	0.0170038	0.0635025	0.00660098	0.610904
FAM21C	-2.38105	0.0172632	0.0997047	0.0149454	0.665155
PER3	-2.3799	0.0173172	0.19891	0.0526101	0.75205
BET1	2.37794	0.0174097	3.421	1.24133	9.42795
NF2	-2.37626	0.0174892	0.00111406	4.08475e-06	0.303844
PPM1M	-2.36481	0.0180394	0.309291	0.116945	0.818
MLST8	2.36479	0.0180404	7.50608	1.41208	39.8993
CTPS2	-2.35935	0.0183072	0.183218	0.0447402	0.750305
CISD1	2.35772	0.0183876	2.12618	1.13571	3.98046
TIMM8B	2.3541	0.0185675	2.37557	1.15588	4.88226
CSTF3	2.33925	0.0193227	6.25294	1.3461	29.0464
GPATCH8	2.33777	0.0193991	10.8906	1.47095	80.6316
VDAC1	2.33158	0.019723	4.06256	1.25035	13.1998
SMARCC1	2.32688	0.0199718	3.9948	1.24407	12.8276
ORMDL3	-2.32283	0.0201883	0.240856	0.0724594	0.800608
POU6F1	2.32262	0.0201997	8.8122	1.40464	55.2845
ATP5E	-2.32184	0.0202415	0.106539	0.0160913	0.705391
FLOT2	-2.31277	0.0207355	0.346605	0.14121	0.850754
UBE2O	2.31237	0.0207575	4.15979	1.24264	13.9251
FES	-2.31166	0.0207966	0.335672	0.133033	0.84698
RECQL	2.30935	0.0209243	2.79828	1.16845	6.70148
PDCD4	2.30636	0.0210908	4.09505	1.23582	13.5695
MLLT3	-2.30438	0.0212015	0.124574	0.0211862	0.732491
SPG20	2.29627	0.0216605	4.0506	1.22737	13.3679
TRIP12	2.2909	0.0219691	1.64587	1.07463	2.52076
FAIM	2.28496	0.0223149	10.2239	1.39188	75.0979
THAP7	-2.2795	0.0226372	0.0625721	0.00577409	0.678074
NANS	2.27557	0.022872	2.45362	1.13256	5.31558
TIPIN	2.27364	0.0229874	3.62367	1.19438	10.994
YIPF2	2.27331	0.0230074	3.64688	1.19524	11.1273
RALBP1	2.26943	0.0232421	3.78706	1.19911	11.9604
CHCHD7	-2.26828	0.0233119	0.300706	0.106468	0.849309
ELOVL5	2.26793	0.0233334	1.51679	1.0582	2.17411
SCARB2	-2.26408	0.0235693	0.338938	0.132848	0.864739
BAD	-2.2621	0.0236913	0.155253	0.030912	0.779744
SGPP1	-2.26207	0.023693	0.294137	0.101877	0.849225
MAP2K7	2.25046	0.0244197	9.82897	1.34313	71.9283
TRIAP1	2.24885	0.0245219	6.91	1.28186	37.2491
RRAGC	-2.24654	0.0246697	0.333645	0.12805	0.869339
DAZAP2	-2.24453	0.024798	0.335971	0.129617	0.870849
PRKRA	2.24366	0.024854	1.77189	1.07501	2.92053
PCTP	2.24081	0.0250381	3.03122	1.14911	7.99596
SNRNP25	2.23786	0.0252299	3.08808	1.1503	8.29025
ZC3H8	2.2352	0.0254044	2.51683	1.12037	5.65391
HMHA1	-2.23097	0.0256834	0.303017	0.106151	0.864993
EIF3K	2.22961	0.0257735	3.3693	1.15824	9.80119
PLD3	-2.22924	0.0257982	0.113556	0.0167704	0.768914
GPCPD1	2.22838	0.0258549	4.22777	1.18965	15.0247
RBX1	2.22182	0.0262956	1.72436	1.06632	2.78849
METTL8	2.22176	0.0262997	29.3158	1.48892	577.207
REV3L	2.21515	0.0267497	3.19071	1.143	8.90688
LRRC20	-2.20514	0.0274442	0.0494422	0.003415	0.715821
PHOSPHO2	2.20369	0.0275463	3.79973	1.1591	12.4562
LSM14B	2.20223	0.0276491	245.799	1.83225	32974.2
NFX1	2.19941	0.027849	4.17198	1.16825	14.8987
UGDH	2.19792	0.0279548	1.77354	1.064	2.95625
GTF2I	2.19333	0.0282835	9.94285	1.27683	77.4262
PNN	2.19066	0.0284761	1.73889	1.05999	2.8526
UBE2R2	2.1817	0.0291314	7.51719	1.22755	46.0333
RPS28	2.18095	0.0291875	1.43	1.03691	1.97213
SLC25A13	2.16784	0.0301706	2.03861	1.07069	3.88156
AHSA2	2.16286	0.0305521	1.78118	1.05565	3.00537
NDUFB10	2.16069	0.0307196	1.79751	1.05599	3.05973
PRELID1	2.1596	0.030804	2.66838	1.09497	6.50271
HIST1H3G	2.15814	0.0309168	2.0462	1.06796	3.92052
GINS1	-2.157	0.031006	0.000440753	3.93484e-07	0.493699
NDUFS1	2.13845	0.0324801	7.59581	1.1844	48.7136
NUDCD2	2.12142	0.0338866	1.76546	1.04421	2.98488
NUCB2	2.11886	0.0341022	1.55632	1.03373	2.34311
ANAPC5	2.11826	0.0341531	3.86302	1.10627	13.4894
ACTR6	2.11532	0.034403	2.31073	1.06344	5.02094
FBXW9	2.1151	0.0344211	5.02103	1.12565	22.3967
ACAD10	2.11373	0.0345386	2.53951	1.07015	6.02635
GDI2	2.11017	0.0348434	1.59565	1.03382	2.46281
RBBP7	2.10911	0.0349351	1.57502	1.03265	2.40228
PGM1	-2.10132	0.0356129	0.533302	0.296697	0.958591
NDUFS2	2.09451	0.0362144	3.31693	1.08007	10.1864
TM9SF2	2.0898	0.0366354	1.56798	1.02834	2.39079
ARHGEF10L	-2.08591	0.0369864	0.000740611	8.47615e-07	0.647116
CCDC34	2.08098	0.0374356	3.04574	1.06691	8.69475
HEXDC	2.07867	0.0376474	2.90348	1.06276	7.93231
CLTC	2.07505	0.0379819	1.60031	1.02642	2.49506
CXCR4	-2.07244	0.0382241	0.349213	0.129116	0.9445
SEC24D	2.07196	0.0382688	1.45234	1.02038	2.06718
MCTS1	2.06182	0.0392252	1.44088	1.01821	2.039
SPG21	-2.06012	0.0393867	0.0778316	0.00685839	0.883263
C2CD2L	2.05538	0.0398422	12.2056	1.12316	132.64
ZNF451	2.0546	0.0399173	3.96069	1.06545	14.7234
PLEKHO1	-2.05185	0.0401847	0.490685	0.248571	0.968622
TPRG1L	-2.05093	0.0402741	0.402341	0.168549	0.960424
SLC16A3	2.0497	0.0403934	1.63745	1.02183	2.62397
GNPDA1	-2.04692	0.0406655	0.423858	0.186328	0.964191
ADAM8	-2.04517	0.0408386	0.482986	0.240457	0.970136
STIM1	2.04379	0.0409739	2.1713	1.03231	4.56697
CUL7	2.04271	0.041081	2.10374	1.03059	4.29438
ERP29	2.04061	0.0412898	21.6024	1.12912	413.299
PYCRL	2.03894	0.0414561	5.72234	1.0699	30.6058
SLC33A1	2.03706	0.0416438	2.22469	1.03073	4.8017
KCNK13	-2.03571	0.0417794	0.145567	0.0227648	0.930804
CD99L2	-2.03507	0.0418439	0.473509	0.230483	0.972787
DEXI	2.03133	0.0422218	2.20048	1.02809	4.70977
SLC12A9	-2.02479	0.0428891	0.351903	0.128046	0.967116
C9orf91	-2.0241	0.0429597	0.246004	0.0632678	0.956535
MSH6	2.02092	0.0432884	2.06375	1.02209	4.16702
CLCN4	-2.02064	0.0433173	0.015747	0.000280885	0.882811
CC2D1A	2.0199	0.0433935	5.3405	1.05097	27.1378
AKTIP	2.01715	0.0436794	1.974	1.01947	3.82225
CIB1	-2.01603	0.0437973	0.417717	0.178775	0.976017
FAM53A	2.0158	0.0438213	3.41479	1.0346	11.2708
COMT	-2.0113	0.044294	0.40943	0.171498	0.977466
STARD8	-2.00894	0.044543	0.385307	0.151954	0.977015
YEATS4	2.00862	0.0445772	2.56171	1.02305	6.4145
TPD52L2	-2.00753	0.044693	0.413632	0.174708	0.9793
SLC19A2	-2.00407	0.0450622	0.0511025	0.00278812	0.936641
HAUS4	-2.00405	0.0450647	0.375871	0.144353	0.978704
ZNF746	-2.00282	0.0451964	0.295989	0.0899216	0.974285
TOP2B	-2.00249	0.045232	0.406787	0.168667	0.981079
EPB41	1.99586	0.0459493	324.228	1.10957	94742.6
MCM3AP	1.99006	0.0465839	2.70247	1.01515	7.19434
C6orf203	1.98926	0.0466727	2.51579	1.01368	6.24377
BACE1	-1.98914	0.0466856	0.126175	0.016411	0.970091
PREPL	1.98659	0.0469677	1.55958	1.00597	2.41784
FAM105A	-1.98137	0.0475495	0.379483	0.145523	0.989585
HSPH1	1.98113	0.0475766	2.05333	1.00772	4.18387
IMPA1	1.97744	0.0479915	1.81131	1.00527	3.26366
ANGEL2	1.96724	0.049156	1.88357	1.00234	3.53954
PLA2G6	1.96594	0.0493053	47.7657	1.01183	2254.9
MSH2	1.96081	0.0499006	2.38489	1.00038	5.68555

## Sheet: In vitro Class_Macrophage  
Supplementary Table 9
Cox linear regression analysis of in vitro Classically activated macrophage signature among Buddingh EP et al. human osteosarcoma dataset (GSE21257)
Molecule Id	Z-score	P-value	Hazard ratio	CI lower	CI upper
HIBCH	3.94978	7.82e-05	10.0564	3.19896	31.6136
PPP3CB	-3.41221	0.000644	0.137957	0.0442195	0.430399
HERC3	-3.19819	0.00138295	0.0324414	0.00396871	0.265187
HOXB4	3.07196	0.00212658	3.29632	1.53999	7.05572
BBS4	-3.06181	0.00220001	0.152343	0.0456797	0.508071
SEC23B	2.99103	0.00278036	3.01826	1.46346	6.22489
USP25	2.98383	0.00284661	9.1973	2.14126	39.5049
PSEN1	-2.87312	0.00406438	0.000215	6.76e-07	0.0682789
ARL5B	2.79047	0.00526317	14.2717	2.20596	92.332
RNF11	-2.76525	0.00568788	0.260981	0.100719	0.676249
PCGF5	2.67097	0.00756316	16.3495	2.10394	127.05
CENPJ	2.65828	0.00785402	2.58873	1.28386	5.21986
CXCL16	-2.58996	0.00959863	0.417141	0.215244	0.808417
B4GALT6	2.53127	0.011365	3.09303	1.29027	7.41461
YPEL5	-2.52199	0.0116694	0.260149	0.0913613	0.740769
DNAJC1	2.51857	0.0117833	2.80386	1.25693	6.25465
DNAJC10	2.4862	0.0129114	3.73427	1.32165	10.5511
SRR	-2.48176	0.0130736	0.164078	0.0393673	0.683853
FAM104A	2.47895	0.0131771	2.04867	1.16201	3.61191
RAD17	-2.47834	0.0131996	0.0151941	0.000554	0.416558
KEAP1	2.43445	0.0149144	20.9226	1.80882	242.013
NBR1	-2.42274	0.0154038	0.000103	6.12e-08	0.173101
HMOX2	2.40905	0.0159939	42.9286	2.01545	914.367
STX16	-2.39105	0.0168004	0.105309	0.0166407	0.666438
TIMM17A	2.38495	0.0170814	20.7752	1.71704	251.369
DMXL2	-2.38443	0.0171057	0.1204	0.0211308	0.686022
PLCB4	2.38305	0.0171698	16.1117	1.63801	158.477
CHORDC1	2.38219	0.0172102	2.30906	1.15989	4.5968
BET1	2.37794	0.0174097	3.421	1.24133	9.42795
CTPS2	-2.35935	0.0183072	0.183218	0.0447402	0.750305
TMEM86A	-2.35701	0.0184226	0.191387	0.0483938	0.756894
WDR47	-2.3527	0.0186375	0.140169	0.0272745	0.720361
TRIT1	2.34882	0.0188328	1.96536	1.11836	3.45385
NAB1	2.34477	0.0190386	1.96556	1.11729	3.45785
BCO2	-2.32828	0.0198972	0.0996423	0.0142997	0.694323
GPD2	2.32541	0.0200498	5.32	1.30041	21.7642
ORMDL3	-2.32283	0.0201883	0.240856	0.0724594	0.800608
PAQR7	-2.32095	0.0202896	0.315733	0.119265	0.835848
KALRN	-2.32049	0.0203146	0.000261	2.45e-07	0.277456
ZDHHC6	2.31307	0.0207189	5.75192	1.30614	25.33
DCTN4	2.30574	0.021125	1.73685	1.08631	2.77695
CD302	-2.27452	0.0229346	0.334414	0.130124	0.85943
MKKS	2.26889	0.0232748	4.16628	1.21446	14.2926
SCARB2	-2.26408	0.0235693	0.338938	0.132848	0.864739
FBXL5	-2.25736	0.0239857	0.178389	0.039936	0.796842
CTSH	-2.25196	0.024325	0.507048	0.280765	0.915706
ADORA2A	2.24479	0.0247814	4.45996	1.2089	16.454
PCTP	2.24081	0.0250381	3.03122	1.14911	7.99596
PTK2B	-2.23439	0.0254574	0.0143264	0.000346	0.59366
GPCPD1	2.22838	0.0258549	4.22777	1.18965	15.0247
PHOSPHO2	2.20369	0.0275463	3.79973	1.1591	12.4562
NLRP3	-2.20275	0.0276121	0.199667	0.0476138	0.837296
DISP1	2.19293	0.0283122	2.65394	1.10926	6.34963
BRDT	2.18309	0.0290295	4.99652	1.17871	21.1801
MTDH	2.16834	0.030133	1.55024	1.04303	2.30409
AHSA2	2.16286	0.0305521	1.78118	1.05565	3.00537
AFTPH	2.15414	0.031229	3.94731	1.13175	13.7674
AP3M2	-2.14901	0.0316337	0.313843	0.109068	0.903081
CCDC28B	-2.14808	0.031707	0.000529	5.42e-07	0.516473
PSME3	2.14378	0.0320508	3.76773	1.12045	12.6697
GLIS3	2.14211	0.032185	127.209	1.50989	10717.5
TFPT	-2.13094	0.0330944	0.439128	0.205996	0.936103
CPLX1	2.1231	0.0337452	2.86766	1.08432	7.58399
RAB27A	-2.1202	0.0339892	0.0409498	0.00213493	0.785452
NUCB2	2.11886	0.0341022	1.55632	1.03373	2.34311
MTM1	-2.10268	0.0354937	0.203886	0.0463073	0.897689
GNG12	-2.10051	0.0356841	0.263642	0.0759921	0.914661
TMBIM4	-2.09793	0.0359113	0.34218	0.125643	0.931904
ARHGEF10L	-2.08591	0.0369864	0.000741	8.48e-07	0.647116
SERTAD3	-2.08573	0.0370027	0.115369	0.0151612	0.877898
COMMD10	2.08328	0.0372258	1.97453	1.04109	3.74489
KIF13B	-2.08101	0.037433	0.330089	0.116215	0.937562
DENR	2.07842	0.0376707	2.63773	1.05684	6.58346
SEC24D	2.07196	0.0382688	1.45234	1.02038	2.06718
TRIM5	2.0626	0.0391506	7.24723	1.10358	47.5928
MIPEP	2.05529	0.0398513	2.90394	1.05069	8.02604
CKLF	-2.0543	0.0399471	0.526242	0.285216	0.97095
PON3	-2.05063	0.0403033	0.246141	0.0644591	0.939902
SLC16A3	2.0497	0.0403934	1.63745	1.02183	2.62397
KBTBD7	2.04275	0.0410774	3.45177	1.05149	11.3313
HNRNPH3	2.04141	0.0412102	1.61591	1.01933	2.56166
SH3BP5	-2.04088	0.0412626	5.5e-06	4.89e-11	0.618681
POLB	-2.03509	0.0418414	0.420798	0.182821	0.968549
TAX1BP1	-2.03502	0.0418486	0.285058	0.085108	0.954764
PILRA	-2.02548	0.0428179	0.330442	0.113174	0.964815
NIF3L1	2.01416	0.0439927	3.96921	1.03779	15.181
RAB20	-2.0073	0.0447174	0.528767	0.283828	0.985085
P2RY13	-2.00492	0.044972	0.208797	0.0451543	0.965489
OGFRL1	-1.98873	0.046731	0.210303	0.045236	0.977699
ABCC4	1.98475	0.0471719	2.7017	1.01249	7.20913
MSR1	-1.98396	0.0472598	0.313999	0.099987	0.986085
HMGN3	1.97194	0.0486167	2.16614	1.0047	4.67021
ATG4A	-1.9611	0.0498673	0.223225	0.0498727	0.999131

## Sheet: In vitro Alt_Macrophage  
Supplementary Table 9
Cox linear regression analysis of in vitro Alternatively activated macrophage signature among Buddingh EP et al. human osteosarcoma dataset (GSE21257)
Molecule Id	Z-score	P-value	Hazard ratio	CI lower	CI upper
RPS15	3.44652	0.000568	3.80039	1.77866	8.12016
WDR4	3.23046	0.00123591	23.0712	3.43619	154.904
NOP58	3.14566	0.00165712	3.03903	1.5204	6.07453
PLEKHF1	-2.83981	0.00451398	0.470254	0.279374	0.791553
CBX5	-2.81765	0.00483762	0.0242475	0.00182405	0.322326
SLC7A1	2.78414	0.00536692	3.63259	1.465	9.00729
EIF4E3	-2.77076	0.00559253	0.14	0.0348436	0.562516
SULT1A1	2.72561	0.0064183	31.4453	2.63436	375.351
CLEC5A	-2.71958	0.00653646	0.352712	0.166438	0.74746
SLC1A5	2.71067	0.0067148	3.16668	1.37607	7.28735
NNT	2.68086	0.00734328	3.50897	1.40153	8.78534
AFF1	-2.68081	0.00734452	0.000832	4.66e-06	0.148531
PPP2R1B	2.67743	0.00741884	175.468	3.99371	7709.4
GSPT1	2.65634	0.00789937	3.94368	1.43291	10.8538
POLR3K	2.63386	0.00844194	5.42052	1.54103	19.0665
ZWILCH	2.62867	0.00857204	14.9827	1.99093	112.752
PRIM2	2.61848	0.00883215	6.69555	1.61315	27.7905
SRSF2	2.58273	0.00980214	3.62881	1.3645	9.6506
TIAL1	2.56334	0.0103669	25.2551	2.13843	298.264
CHTF18	2.56069	0.0104464	3.52937	1.34427	9.26631
RAB8B	-2.54115	0.0110487	0.0254071	0.00149525	0.431713
TRA2A	-2.53804	0.0111476	0.267528	0.0966414	0.740586
WDR90	2.53112	0.0113699	3.43882	1.32143	8.94904
TFEC	-2.50823	0.0121337	3.02e-06	1.47e-10	0.0621606
RPL37A	2.50001	0.0124189	3.02227	1.26987	7.19291
MCM10	2.49513	0.0125912	3.26636	1.28902	8.27696
PTGS1	-2.46264	0.0137917	0.24966	0.0827394	0.753331
PPP4R1	2.45739	0.0139949	3.29896	1.2733	8.54717
HN1	2.44103	0.0146452	2.07481	1.1547	3.7281
MANBA	-2.39712	0.0165246	0.389174	0.179901	0.841891
DUSP7	-2.39319	0.0167026	0.00752487	0.000137	0.412662
ITGB3	-2.36345	0.0181056	0.0497341	0.00412871	0.599091
HSPA4	2.3395	0.0193097	1.75727	1.09577	2.81812
VDAC1	2.33158	0.019723	4.06256	1.25035	13.1998
SDC4	-2.32347	0.020154	0.489503	0.267947	0.894258
ATP5E	-2.32184	0.0202415	0.106539	0.0160913	0.705391
FES	-2.31166	0.0207966	0.335672	0.133033	0.84698
RECQL	2.30935	0.0209243	2.79828	1.16845	6.70148
PCYOX1L	2.30844	0.0209745	2.89486	1.17405	7.13786
PDCD4	2.30636	0.0210908	4.09505	1.23582	13.5695
CDCA3	2.30619	0.0211	1.92411	1.10324	3.35573
CYP27A1	-2.29523	0.0217199	0.511117	0.288149	0.906616
TRIP12	2.2909	0.0219691	1.64587	1.07463	2.52076
SF1	2.28661	0.0222183	6.15092	1.29629	29.1862
PPP1R3C	2.25879	0.0238968	2.09016	1.10245	3.96279
SLC5A3	-2.25614	0.0240616	0.276662	0.0906066	0.844774
SFPQ	2.24581	0.024716	1.78577	1.0766	2.96209
BRIP1	2.24549	0.0247369	1324.64	2.49452	703406
PLD3	-2.22924	0.0257982	0.113556	0.0167704	0.768914
METTL8	2.22176	0.0262997	29.3158	1.48892	577.207
NCAPG2	-2.21096	0.0270389	2.9e-05	2.76e-09	0.305463
TBXAS1	-2.17214	0.0298453	0.498246	0.265731	0.934214
SLC25A13	2.16784	0.0301706	2.03861	1.07069	3.88156
GINS1	-2.157	0.031006	0.000441	3.93e-07	0.493699
PCNA	2.13618	0.0326644	2.99216	1.09463	8.17909
ANKRD13B	2.12801	0.033336	5.08936	1.13712	22.7783
ABI2	2.12489	0.033596	3.82101	1.10965	13.1574
RPL10A	2.1222	0.0338212	1.4542	1.02904	2.05504
PLBD1	-2.12006	0.0340006	0.624272	0.403832	0.965044
MYC	2.11848	0.0341341	1.74887	1.04271	2.93327
SFMBT1	-2.11518	0.0344149	0.0790927	0.00753578	0.830127
CPSF6	2.10215	0.0355401	30.7	1.26063	747.633
YDJC	2.10081	0.0356575	3.79753	1.09358	13.1871
NKRF	2.10001	0.0357282	3.70143	1.0912	12.5556
MKL2	2.09535	0.0361396	2.77	1.06805	7.18406
RPS6KA3	-2.0931	0.0363398	0.0866635	0.00877477	0.855927
NDC80	2.08265	0.0372834	1.63162	1.02926	2.5865
LBR	-2.08181	0.0373597	0.0546524	0.00354083	0.843554
SPINT2	-2.06663	0.0387694	0.591083	0.358991	0.973228
CD300LB	-2.0639	0.0390272	0.0123005	0.000189	0.801328
ORC1	2.06141	0.0392644	2.55593	1.04726	6.23796
NCOA3	2.05538	0.0398419	3.3726	1.05806	10.7502
ATP2C1	2.04834	0.0405264	2.81517	1.04567	7.57907
GNPDA1	-2.04692	0.0406655	0.423858	0.186328	0.964191
MOBP	2.04622	0.0407351	1373.27	1.35601	1.39075e+06
PKMYT1	2.04614	0.0407424	2.80948	1.04447	7.55716
RARS	2.04571	0.040785	3.8989	1.05869	14.3587
ADAM8	-2.04517	0.0408386	0.482986	0.240457	0.970136
IFNGR1	-2.04215	0.0411366	0.50266	0.259759	0.972697
KCNK13	-2.03571	0.0417794	0.145567	0.0227648	0.930804
KPNA2	2.03105	0.0422502	1.39707	1.01177	1.92911
ZCCHC24	-2.02998	0.0423583	0.418617	0.180583	0.970411
CENPM	2.0283	0.0425292	2.1246	1.02572	4.40076
ADCY3	-2.02636	0.0427275	0.438423	0.197479	0.973342
WDR41	-2.01828	0.0435618	0.483053	0.238298	0.979194
COMT	-2.0113	0.044294	0.40943	0.171498	0.977466
RSF1	2.01019	0.0444113	2.81575	1.0262	7.72599
HNRNPA2B1	2.00967	0.0444665	1.53554	1.01066	2.33302
TPD52L2	-2.00753	0.044693	0.413632	0.174708	0.9793
HAUS4	-2.00405	0.0450647	0.375871	0.144353	0.978704
SECISBP2L	-2.00096	0.0453969	0.303338	0.0942907	0.975857
NHP2	2.00041	0.0454564	2.06691	1.01479	4.20985
BHLHE40	-1.99552	0.0459863	0.588913	0.350105	0.990611
VSIG10	-1.99393	0.0461601	0.0523811	0.00288513	0.951007
ARL15	1.97254	0.0485481	5.28913	1.01068	27.6795
