# Supplementary material for: Macrophage Polarization: Different Gene Signatures in M1(LPS+) vs. Classically and M2(LPS–) vs. Alternatively Activated Macrophages
Source: Front Immunol. 2019 May 24;10:1084. doi: 10.3389/fimmu.2019.01084 (PMC6543837; doi:10.3389/fimmu.2019.01084)
Supplement: Supplementary file 10 [file Table_10.XLSX]

## Sheet: Sheet1
Supplmentary Figure 10. Fold-changes of all LPS-responsive genes in hMDMs (Alasoo K., et al Sci Rep, 2015) ref n102
		Similarity among total signature		Similarity among total signature
		0.37		0.57
DE genes hMDM LPS treated vs untreated FDR<0.01		Classically activated and hMDM		M1(=LPS+) and hMDM
irg1		cxcl11		irg1
ido1		il12b		il12b
bcl2l14		isg20		isg20
osr2		socs3		socs3
slc8a3		cxcl9		cxcl9
cxcl11		exoc3l4		lad1
ccl19		cxcl10		cd274
slamf1		il6		zbp1
il27		cd274		rsad2
rp11-561o23.5		ccl5		il15ra
tmem171		slamf7		il1rn
lamp3		ifitm1		ptgs2
cxcl13		fam26f		gch1
il12b		ccr7		edn1
rp11-79h23.3		gbp7		atp10a
dnaaf1		zbp1		adora2a
isg20		cfb		ifit2
ifng		rsad2		dhx58
rxfp1		cdc42ep2		cmpk2
pdgfrl		il15ra		mefv
slco5a1		il1rn		gramd1a
csf3		stat4		batf2
ptx3		ptgs2		traf1
bx255923.3		gch1		rnf19b
prrx1		cd200		cd38
ankrd22		rnd1		ebi3
edaradd		usp18		nampt
dll4		adora2a		zc3h12a
batf3		ddx58		gbp2
amotl2		helz2		cd40
gja4		il1b		myo10
hapln3		pfkfb3		il23a
socs3		ifit2		adm
nkx3-1		herc6		pde4b
gbp4		ankrd33b		ifih1
cxcl9		dhx58		irf1
tnfaip6		mefv		batf
exoc3l4		gramd1a		wars
ndp		rasgrp1		irf7
socs1		mx1		oas2
adam23		batf2		tap1
ckb		traf1		oas3
cxcl10		fpr2		gadd45b
lifr		cd38		epsti1
gbp5		ebi3		ifi35
tnip3		mx2		nupr1
pax5		ifit1		il15
casp5		tnf		myo1g
gbp1		cd40		ifitm3
ccl15		cd69		stat2
etv7		tnfsf9		ptpn2
2019-09-04		ifih1		ehd1
kctd14		batf		tnip1
il6		clec4e		tnfaip2
lad1		gbp3		rtp4
cd274		dusp1		ddx60
enpp2		axl		tlr7
rp11-143m1.3		irf7		nfkbia
ccl5		oas2		aqp9
arnt2		plekhn1		casp7
tnfsf10		oas3		sod2
cyp7b1		hcar2		jak2
vegfc		gadd45b		socs2
slamf7		ifi35		fam129a
ap001434.2		nupr1		znfx1
rp11-203e8.1		tdrd7		psmb9
adamts5		stat2		ripk2
lag3		tnfaip3		csf2
fcamr		arhgap24		pstpip2
ifitm1		pla1a		cd44
fam26f		ehd1		snx10
osmr		mir155hg		eif2ak2
abtb2		tnip1		birc3
linc00158		ddx60		nfkb2
kiaa1199		xaf1		cdkn1a
ranbp3l		tnfsf13b		peli1
bhlhe22		nfkbia		icam1
mcoln2		itgb8		ogfr
ccr7		ccdc50		cish
lbp		sod2		tap2
btc		jak2		psme2
ifit1b		il1a		clic4
gfpt2		ly6e		parp12
lipm		psmb9		trim25
slc38a5		pstpip2		rela
c1r		atxn7l1		myd88
ac061992.2		snx10		top1
gsdmc		eif2ak2		prdm1
moxd1		ifi44		stat1
asah2c		birc3		parp9
snai1		slc2a6		plagl2
il7r		bcl3		cflar
rp11-701p16.5		orm1		arid5a
camk2a		nfkb2		gtf2b
apol3		gpd2		acsl1
aim2		kcna3		tnfrsf1b
gbp7		peli1		hck
stap1		hif1a		map3k5
asah2		icam1		mthfd2
ccl20		stx11		slco3a1
zbp1		tap2		n4bp1
plekha4		rassf4		hk2
unc5c		cmtr1		junb
ccrn4l		adar		cebpd
trgjp1		trim25		nmi
cfb		rnf144a		dusp2
lrfn5		ppp3cc		samsn1
myh11		tmem110		sp100
cyp27b1		stat1		marcks
emr1		parp9		psmb8
c1qtnf1		p2ry13		aida
clec4d		cflar		stat5a
rgs16		acsl1		igsf8
rsad2		il18		plagl1
cdc42ep2		tnfrsf1b		sdc4
rhcg		hck		ccrl2
chi3l2		ninj1		rnf114
ebf4		map3k5		nfkb1
hesx1		tifa		cd83
plscr4		slco3a1		klf6
ac104654.2		trim21		ugcg
apobec3a		mlkl		slc39a14
ido2		slc31a2		psmb10
gcnt4		nod1		tmem2
pcdh17		ncoa7		nfkbiz
cd70		dusp2		ier3
asah2b		uba7		slc25a37
fam26e		samsn1		agrn
c1ql2		hspa1a		tank
adam19		hspa1b		rcn1
il15ra		psmb8		src
pvrl3		gca		irf9
il2ra		ccrl2		ccl2
serpinb7		rnf114		cpd
il1rn		nfkbiz		snx20
stat4		grina		gtpbp2
a4galt		slc25a37		hivep1
tfpi2		agrn		inhba
trgc1		dram1		siah2
nnmt		cxcl1		tapbp
ptgs2		parp11		sphk1
oxtr		mxd1		plek
tmem47		ncf1		notch1
ccm2l		irf9		ccl7
gch1		cpd		srgn
nsun7		snx20		azi2
mucl1		gcnt2		zufsp
cd200		dtx2		ddx21
edn1		cebpb		plaur
rp11-701p16.4		ttc39b		rnd3
nt5c3a		sppl2a		pvr
atp10a		inhba		ccl22
gckr		cxcl3		pdpn
il7		cbwd1		nfkbib
isg15		cd33		lif
tmcc2		ppp4r2		mmp13
kcnj2		notch1		slc7a2
arl9		rrad		vcam1
rnd1		cd82		tgm2
usp41		zufsp		abca1
usp18		slc41a1		rel
oasl		irak2		ptpn12
adora2a		dusp16		ccl24
rp11-91k9.1		gabpb1		csf1
rp11-439l18.1		slc43a3		ell2
slc26a4		pvr		akna
ifit3		vav1		notch2
rp11-620j15.2		mreg		maff
ror2		vegfa		spred1
rhoh		pdpn		osgin2
il36g		nfkbib		sap30
ccl8		cxcl2		itgal
foxd3		marco		syk
rp11-493l12.5		vcam1		rps6ka2
c2cd4b		dgat2		egr1
ccl4		bnip3		hbegf
ddx58		nfat5		e2f8
kiaa0040		sla		vav3
herc5		adrb2		sqstm1
helz2		epha1		apbb1ip
il1b		ell2		slc7a11
hsh2d		nab1		gdf15
gpr132		gsap		dab2
pdgfa		dgkh
ppm1k		gngt2
sema3d		snx18
mn1		tmem119
xirp1		nfxl1
hes4		abhd3
fam65b		itga4
rp11-202g18.1		itgal
nr4a3		syk
ppa1		apbb3
pfkfb3		ccdc88b
adamts4		pdlim7
c3orf52		col4a2
rp11-395l14.3		slamf6
ifit2		sorl1
anxa3		pik3cg
rp11-215g15.5		cd300lf
herc6		fam102b
gpr31		zbtb7b
smarca1		slc16a3
mctp2		coro1a
af165138.7		kbtbd7
rp11-480g7.1		lrrc8c
ankrd33b		clmp
gpr37		vash1
tm4sf1		cx3cr1
ccl4l1		ccdc125
tmem217		nisch
syde1		sgk1
ccl4l2		pid1
tbx15		thbs1
dhx58		slc16a6
c2cd4a		disp1
cdkn1c		gdpd1
rp11-54o7.17		abi3
namptl		rims3
nexn		slc7a8
cmpk2		abcc5
steap4		lrrc4
ac002511.2		fos
gzmb
mefv
gramd1a
csrnp1
pi3
ccr4
rasgrp1
ache
trgc2
zfpm2
slco4a1
mx1
sync
sstr2
ac022816.2
sectm1
rp11-229c3.2
batf2
traf1
rp11-806h10.4
rnf19b
fpr2
cd38
ptpru
ebi3
serping1
mmp3
plac8
c15orf26
nampt
tlr8
hs3st3b1
rp11-456o19.4
c1s
mmp1
fbxo6
ccl3
zbtb32
mx2
synpo
limk2
ccl23
muc1
ifit1
ccdc85a
zc3h12a
lbh
rp11-10j5.1
rp11-439m11.1
tnf
serpinb4
efna5
dusp5
2019-03-03
gbp2
odf2l
cd40
c8orf56
rapgef2
apol1
myo10
ccna1
il23a
cd69
adm
pde4b
jak3
rp11-352d3.2
serpinb9
gmpr
tnfsf9
rp11-542m13.2
ifih1
ldlrad3
ret
apol4
pard3
ifi27
rp11-834c11.4
mst4
irf1
batf
clec4e
gbp3
ccl1
wars
dusp1
axl
smtnl1
irf7
rp11-439l18.2
hamp
cd80
oas2
plekhn1
apol6
hs3st3a1
rp11-236b18.5
rp11-452h21.4
sh2d3a
hsd11b1
tap1
abhd17c
lta
epb41l5
baalc
pnrc1
rp11-158i3.3
oas3
slc25a28
traf3ip2
hcar2
tmem229b
cd207
adamtsl4-as1
grem1
gadd45b
ccl3l3
epsti1
rp11-701p16.2
fjx1
nub1
trip10
ifi35
apobec3g
ctd-2521m24.5
apol2
sbsn
ascl2
nupr1
il15
tdrd7
ca12
il10
samd9l
myo1g
ifi44l
pml
rp11-420g6.4
trgj1
ifitm3
pim3
rp11-253d19.1
pdss1
ac002511.3
s100a3
stat2
tjp1
fam20a
pnpt1
ccl3l1
plscr1
trim22
ptpn2
tnfaip3
bmp6
arhgap24
stom
rnf213
xrn1
jup
helb
pim1
nfix
b4galt5
ac079210.1
hrasls2
c1rl
pla1a
ehd1
sema4d
mmp10
mir155hg
arl5b
tnip1
rp11-143k11.1
trgjp2
tnfaip2
ube2l6
rtp4
ddx60
tmprss13
efhc2
rp11-338c15.3
sp110
irf4
mb21d1
cgnl1
ifnb1
fndc4
rab33a
xaf1
tlr7
rp11-143m1.4
kb-1507c5.4
ntn1
map1lc3a
srsf12
tnfsf13b
hivep2
cpxm1
fsd1l
exoc3l1
c5orf56
optn
hrh2
msx1
n4bp2l1
hif1a-as1
rp11-855a2.5
dll1
vamp5
c12orf61
trank1
rp11-532f6.3
nfkbia
itgb8
fam124a
rp5-966m1.6
zfp36
aqp9
samd9
tmem54
ext1
casp7
casz1
rp11-289h16.1
ccdc50
gadd45a
sod2
endod1
clec6a
apobec3f
rp11-102n12.3
camk1g
csf2rb
fkbp5
jak2
rp1-249h1.4
tor1b
lilra5
nlrc5
serpine2
fgd2
cthrc1
ffar3
nipal4
gli3
faslg
rnf144b
socs2
il1a
ly6e
parp10
amer1
fas
cnp
trafd1
rp11-317p15.4
svil
heg1
fam129a
ccl18
znfx1
smpdl3a
il18r1
tjp2
steap1
lap3
ffar2
psmb9
gpr42
ripk2
hcar3
ca13
csf2
il18rap
c17orf67
g0s2
c10orf10
map3k7cl
blzf1
prss23
astl
parp14
linc00937
nabp1
tnfrsf9
plekhd1
dynlt1
nfe2l3
pi4k2b
rp11-4f5.2
rp11-370f5.4
bcl2a1
cachd1
pstpip2
atxn7l1
cd44
dapp1
ptp4a3
scg3
golga4
nbn
arhgap23
mt1a
wtap
adamts14
saa2
angptl4
slc2a12
trgj2
aass
c21orf91
oas1
ppp1r16b
snx10
pvrl2
dennd5a
pnma2
rasl11a
arntl2
rp11-288l9.1
litaf
rbms2
eif2ak2
brip1
ifi44
mov10
lilrb2
il4i1
dcp1a
mt2a
robo1
tradd
garem
gadd45g
birc3
tanc1
lilrb1
igf2bp3
plat
fam132b
ptger4
c19orf66
prf1
cd48
gpr141
il32
has1
c2orf66
stard5
stk17a
msc
slc2a6
prdm8
linc00355
zdhhc9
itga1
rp11-563j2.2
ac091814.3
elovl7
lhfp
znrf2
trim5
rp11-214o1.2
casp4
bcl3
s100a12
tlr3
orm1
gtpbp1
gng4
rbm43
fam177a1
rftn1
ptgir
tslp
flvcr2
smad7
nfkb2
lrg1
gpd2
kcna3
ak4
rabgap1l
c9orf91
mvb12b
rp11-92k15.3
crlf2
tbc1d9
cdkn1a
ece1
peli1
basp1
ehbp1
ifit5
rp11-120m18.5
hif1a
bcl2l11
txn
spsb4
rgl1
fam60a
gsdmd
icam1
wsb1
snhg15
pdcd1lg2
ogfr
cbx4
znf618
tnc
amigo2
stx11
mnda
c15orf48
tiparp
cish
ctb-114c7.4
prpf3
ifnl1
mir29b1
c11orf96
tap2
rp11-973h7.1
adamdec1
slc37a1
nudcd1
rassf4
ac007036.6
rab30
strip2
psme2
gpr180
rp11-37b2.1
phf11
stat3
slfn5
kiaa1958
klf5
phf15
arid5b
ac024940.1
cmtr1
rtcb
rhpn1
adar
chst12
leprel1
ndrg1
stk3
ifi6
dnaja1
sesn3
cbln3
sp140
clic4
mastl
lrrc3
baz1a
tnfaip8
parp12
ssb
gpr161
ap001063.1
gramd3
trim25
kynu
rela
myd88
nlgn4y
rnf144a
ppp3cc
tmem110
blvra
ifitm2
il19
casp1
dtx3l
prr5
frmd3
top1
prdm1
pigr
il1rap
stat1
rp11-533e19.5
gnb4
hla-f
parp9
p2ry13
plagl2
sbno2
lmnb1
kiaa1211
stoml1
hes1
rp11-973h7.4
cflar
ada
arid5a
2019-03-09
rp11-1055b8.7
stx17
grb10
dhrs13
il10ra
lysmd2
dcun1d3
tuft1
serpinb1
gtf2b
slc41a2
sik1
slc1a3
acsl1
hlx
pdzd2
il18
tnfrsf1b
rp11-326i11.3
rbck1
sgpp2
ikzf2
pcnx
ap001468.1
il1r1
ddx60l
hck
cdc42ep5
etv3l
rp11-861a13.4
arih2os
spred3
pam
znf277
mapk11
ereg
gk
slc39a8
antxr2
ninj1
pmaip1
map3k5
tifa
rab24
piwil4
fut4
mthfd2
slco3a1
n4bp1
rp11-145m9.4
hk2
nr3c1
dclk3
tymp
angptl1
p2rx7
trim21
junb
asphd2
ptpn1
runx3
pik3ap1
tspan33
psma2
cebpd
ppp4r4
ppp2r2a
tgfa
pdgfra
mlkl
xbp1
chrnb1
lss
trim56
psma4
serpina1
slc31a2
hist2h2aa4
tbc1d22b
kremen1
paqr8
c4orf32
linc00908
rnf24
shisa9
saa1
ctnnbl1
tmem63b
nmi
hist2h2aa3
rp11-1055b8.6
rp11-567c2.1
ac007389.3
mast4
adprhl2
nod2
rp11-571m6.17
yrdc
rab12
bach1
fpgs
fzd6
bak1
plgrkt
phactr4
rad9a
hdx
pdcd1
plekhg3
micb
nod1
card16
ac005789.11
kiaa1522
ncoa7
nxf1
dusp2
phlda2
gjb2
kiaa0226
c2orf27a
lyn
dnajb6
slc9b2
tmem62
klhdc7b
rp11-84a19.4
sp140l
fnip2
hist2h2ac
akap7
rp11-367g18.1
ppp1r15a
tpd52
bmpr2
trim26
rp11-47i22.2
uba7
samsn1
acsl4
mtf1
dse
hspa1a
sp100
dpp4
fam115c
hspa1b
entpd5
marcks
rp11-58e21.3
psmb8
aida
ap003733.1
rap2c
rp11-284n8.3
panx1
zc3hav1
spag1
btn3a3
ccser2
gca
elf4
mfsd2a
grin3a
stat5a
dnajc6
igsf8
odf3b
fam189b
plekhf2
kars
plagl1
trip4
tfrc
smarca5
rp3-393e18.2
h3f3b
rassf5
ptprk
rrbp1
c17orf96
elk1
rgs20
vps9d1
osbpl9
flot2
c17orf62
snx7
c3orf38
al358813.2
mfn1
lyrm1
mia3
mettl21b
sdc4
atf3
rin2
rp11-353n4.4
ccrl2
ano5
ddo
mrps24
myof
rp11-468e2.5
unc93b1
sptlc2
trim14
cbx6
rp11-173m1.8
rnf114
lyrm4
c5orf15
btg1
nfkb1
dopey1
c1orf122
tnfsf15
cers6
cd83
fermt2
klf6
cpeb2
slc16a7
abca6
srgap2
tubd1
cd300e
cd1d
ubxn2a
fam46a
tlk2
tcf4
zbtb42
usp25
lrrc3dn
smchd1
mt1m
usp42
exosc9
prkch
selo
h3f3c
rp11-403i13.8
pcgf5
ugcg
rbms1
rp11-384o8.1
nxn
usp15
cited4
ccnj
ptpra
ndufa9
ripk1
c12orf50
adprm
elmo2
nuak2
edem1
gpbp1
cyld
bcl2l13
smap2
fyttd1
usp33
pla2g4a
galnt2
slc39a14
tp53bp2
psmb10
rp11-485g4.2
itgb3
tmem2
tmem106a
p2ry6
wdr63
psma6
bloc1s3
rhbdf2
cfh
stk24
nfkbiz
grina
gk5
ctc-479c5.12
rab43
tmx1
gnai1
ccr5
baz2a
ier3
il36a
slc25a37
syn1
fam49a
chst2
chsy1
agrn
sav1
fam47e-stbd1
dram1
lilra3
rp13-297e16.4
cxcl1
maml2
ube2d1
tank
ankib1
akt3
abi1
spatc1
cdyl2
tp53inp2
hiat1
dgke
sco2
chmp5
zp3
zbtb10
csrnp2
sash1
ccnl1
chchd7
rcn1
cul1
rnf19a
cstf3
kank1
rp11-353n4.1
parp11
siglec1
papd7
lcor
irf2
l2hgdh
mxd1
fgf2
ncf1
ttc40
dhtkd1
coa1
src
arhgap12
polr3d
rarres1
steap1b
rp11-47i22.3
dyrk3
sri
ndst2
tnfrsf10a
rp11-316p17.2
rragc
ncdn
irf9
cdc73
gucy1b3
tbx21
ccl2
rp11-495p10.2
cpd
prrg1
mmaa
ptk2b
trim36
sat1
anpep
smg7
znf200
mamld1
mrpl32
rbmxl1
snx20
mcl1
clec2d
micall1
hist2h3c
bag1
ticam1
gtpbp2
etv3
mad2l2
tbx19
rnf138
gcnt2
ap000867.1
bcl6
tnks2
jak1
hivep1
mcmbp
hira
sec24a
poglut1
tra2a
ube2z
dtx2
relb
lactb
gab2
fam208b
calcoco2
prkd2
mier1
tfec
rp11-672a2.6
sel1l3
ccnyl1
sqrdl
cebpb
scarf1
rictor
ttc39b
fam72a
lpar3
cta-217c2.1
rbm7
mvp
mgam
ube2e1
kiaa0226l
l3mbtl4
fmr1
napa
sppl2a
kank3
bpgm
cbwd2
map3k8
zbtb17
cbwd7
pla2g4e
spsb1
noc3l
flt1
yeats2
rp11-383h13.1
rusc1
arid4b
inhba
lilra1
hla-c
psme1
mettl1
slc43a2
psma3
tbk1
birc2
dnpep
ddx52
mesdc1
rps6kc1
fndc3a
ass1
cpm
dennd2d
insig1
gtf2e2
tmem123
fem1c
uba6
entpd2
rab8b
tinf2
bach1-as1
siah2
c1orf21
itpkb
slc9a8
linc00623
hist2h2be
tapbp
sft2d2
plekho1
acot9
fcgr1b
nadk
iqsec2
plk3
bdkrb1
cndp2
cyb5r2
upp1
btn3a1
sox17
sh2b2
al135998.1
csta
kdelc2
trim69
trpc4ap
ac010982.1
crim1
btn2a1
fcgr1a
sfi1
slc9a4
vrk2
mrgprx3
il3ra
ell
mthfs
dpysl2
atp2b1
cbwd5
atxn7
fam72b
maoa
smad1
hip1r
nadk2
sclt1
prex1
st3gal4
rp11-211g3.2
zfyve26
linc00996
rock2
usp28
cxcl3
otud4
itpripl2
cbwd1
slc35g1
rp6-206i17.1
hnrnpc
btg3
sema4b
aaed1
lilrb3
rp1-93h18.7
pip5k1a
cdk17
ezh2
kpnb1
smco4
fgf5
fzd5
cd33
stxbp5
sik3
psma5
cbwd3
fth1
dsc2
atf5
vim
mica
sphk1
patl1
scn1b
ppp4r2
plek
cr1l
hla-e
lrp10
vimp
casp3
cbwd6
rp11-361f15.2
notch1
huwe1
rp11-446e9.2
hla-a
fosl2
ccl7
hla-g
il36rn
tagap
med13
srgn
rab39a
pdzk1ip1
rp11-792d21.2
casp8
nrbp1
rrad
fam83b
lonrf1
colgalt2
mllt6
hunk
fam72c
igf2
hist1h3h
azi2
fam72d
phf16
mmp7
ybx3
sgpp1
aim1
cd82
alas1
dek
ccdc71l
tle4
zufsp
gpr137b
ern1
npas2
cldn23
ddx21
aifm2
slc41a1
irak2
stac3
plaur
s100a8
tnfsf8
ankle2
dusp16
rnd3
actb
lgals9
ak3
pde4dip
ebln2
pde4d
cfhr1
c10orf12
mt1e
uxs1
gabpb1
cbr3
pgap1
psen1
ppp1r3b
lgals9c
papd4
arfgap3
nsun3
mtmr6
xiap
abcc9
clec4f
slc43a3
tbc1d17
hla-b
ptger2
phactr2
arl6ip6
lrrfip2
kiaa1217
arl8b
mrpl16
pvr
max
rp11-48b3.4
cxorf38
nfe2l2
nudt16
c7orf60
stard4
cmklr1
tle1
rbbp9
fndc3b
arhgap31
lrp12
gys1
nek8
lrig2
vav1
mreg
ino80d
b4galt1
nhlrc3
drd4
csnk1g1
vegfa
sgk3
jhdm1d
leng9
kansl1l
ehd4
map4k4
tnip2
desi1
nxt2
ccl22
lin54
ttc23
abl2
nupl1
p2rx4
btn2a2
actrt3
zbtb43
runx1
lig4
kbtbd2
timp1
c15orf39
fam122c
rp4-704d21.2
rimklb
azin1
ac096677.1
rnu12
samd4a
hmgcs1
ier5
mir146a
rp11-422p24.11
trib1
snord3a
sec23b
ackr3
linc00936
lamb3
zhx2
anxa5
rp11-545g3.1
bin2
pdpn
ap000974.1
ubr4
rp11-167n5.5
pofut1
nfkbib
nfil3
b2m
ap5b1
il8
parp15
lif
ptp4a1
otud1
rassf8
efna1
cxcl2
phlpp2
zcchc2
nptn
farp2
pde7a
pkd1l1
acsl5
rab5a
olr1
slc11a2
rp11-638i8.1
aen
s100a9
kiaa0368
rasgef1b
sms
bmp2
map2k3
ctss
cdca4
ago2
rp11-159g9.5
il36b
c1orf147
marco
wasl
mmp13
map3k13
znf654
mapkapk2
rp11-458d21.1
slc7a2
dab2ip
linc00999
usp12
c4orf46
pou2f2
rem1
tctex1d4
vcam1
abcc1
tapsar1
anks1a
adprh
st3gal2
rap1b
insm1
eif1b
pdlim4
znf684
thsd1
sertad1
bmp2k
rapgef3
eml4
tgm2
abca1
msantd3
smad3
arrdc3
eif5
wnt5a
mir22hg
alcam
mb21d2
tnfrsf25
sla2
ets1
eif1
tnfrsf18
ncoa3
elmo1
chst11
al590867.1
psd3
hus1
nrcam
hivep3
linc00677
sptbn5
spag9
gimap7
brca2
c5
atp13a3
dfna5
dot1l
myo1b
dgat2
lipg
bnip3
agpat6
c4orf26
nccrp1
tstd1
fam177b
inpp5d
snord3c
zc3h12c
ikzf1
mctp1
rel
ac005549.3
dazl
nfat5
sla
slc30a1
hspbap1
ptpn12
adcy7
aldh1a2
adrb2
ccl24
emp3
adam17
cdh26
bcorl1
icam3
epha1
kmo
rap1gap2
mafb
arrb1
pdp1
csf1
ell2
kdm6b
bhlhe40
af127936.5
hic1
nab1
col27a1
foxn2
ttc30b
mdfic
ac099552.4
has3
disc1
ciita
tmem132a
rcan1
dkk2
c1orf51
lrrc8b
ubl3
pea15
ppp2r3a
blnk
pmp22
fgf13
mmp19
gsap
pim2
nid1
vnn2
dgkh
akna
ac091493.2
cxcl5
s1pr3
agap2
notch2
lgals3
utrn
mmrn2
hey1
thap2
nipa1
arhgef6
fzd2
itgam
azu1
ywhah
sp6
ryr1
dnajc3-as1
lucat1
dennd6b
ms4a6a
qki
citf22-92a6.1
stard8
ankrd44
plxnd1
slc22a23
tbc1d5
ceacam21
cd302
sash3
tgm3
arhgdib
tesc
map2k5
mllt4
cdh5
col23a1
mgll
igflr1
rp11-774o3.3
sipa1
dock11
nefh
hilpda
il6r
tbx3
sema4c
nagpa
exoc3
sec14l1
ndrg3
ptpn18
sra1
maff
znf75d
spn
h1f0
pdk3
uts2r
s1pr2
xxbac-b135h6.15
amica1
slc19a2
klhl6
clec10a
tlcd1
bid
homer1
ankrd42
spata7
tnrc6b
cmtm3
alox5
lilrb5
lat2
tal1
rgs10
map3k1
tnni2
cenpp
gngt2
cryl1
lrig1
slc26a1
rp11-473m20.9
htt
tbxas1
ppp1r14c
ifitm10
epb41
rp11-676j12.7
mrc1
mrc1l1
ctd-2369p2.2
parvg
tnrc18
kiaa0195
pcyox1l
ifnlr1
gimap6
spred1
nlrx1
snx18
fam217b
gsn
rit1
nup210
alpk2
crot
cep120
zmat5
c19orf35
pgm2l1
lpxn
bcl2
traf3
fam126a
coro1b
tmem107
sirpb2
specc1
loxl3
cc2d1a
tgif1
neil1
sfmbt2
pafah2
arrb2
dip2c
pdgfb
alad
itgb1bp1
st8sia4
dennd1c
smarca2
cdk5
tnfaip8l2
tmem119
nfxl1
n4bp3
aldh16a1
abhd3
ap1b1
smim13
gchfr
cldn7
hs1bp3
elmsan1
hfe
mad1l1
arhgap4
ankef1
atp2a3
rhoq
zswim4
pc
znf385a
itga4
pycard
mid1ip1
wipf1
c10orf54
tatdn2
dock2
erp27
fbxl17
c12orf76
ift122
slc37a4
zcchc24
myo18a
ints8
xylt1
cahm
nhs
nfam1
ap001257.1
plb1
lin28b
aldh3b1
tex264
ica1
nrros
vdr
tbc1d22a
mif4gd
btbd7
zglp1
scamp2
tnfsf12
iscu
parp1
osgin2
rusc2
bbs10
padi2
cd101
gpbar1
c17orf59
rp11-1008c21.1
fmo4
ehmt2
rasal3
pwwp2b
iqsec1
rp11-720l2.4
st14
cerkl
tex10
sap30
dusp23
dgkz
kifc3
txnip
rfx1
rap2a
cd22
abcc6
git2
dok1
cox18
rp11-443b7.3
klrg1
uck2
slc16a13
ctc-365e16.1
smim4
rbl2
tlr6
sipa1l3
bri3
nckap1l
osgep
pipox
gemin6
rnpepl1
atoh8
fam214b
entpd1
rp11-63p12.6
dvl2
c20orf96
sfxn2
renbp
rasl10a
ptprcap
fut10
pdk1
trem2
colec12
rp11-109e12.1
atp6v0d2
idh1
tysnd1
mknk2
cry1
vwa5a
eng
nudt19
pnpla6
arhgap26
noxa1
fntb
nudt5
nup85
lyplal1
fam178a
tfeb
arv1
ac005003.1
nrip3
tmc6
ppp1r14b
acad8
c8orf37
camk1
oma1
zbtb12
cxcl6
ftsj2
ptpn6
itgal
nprl2
rp11-838n2.4
ctd-2337j16.1
tprn
sgpl1
fam219b
zkscan3
c20orf27
susd3
syk
gdpgp1
ift172
rbm38
sdc3
hadh
clcn7
adrbk2
tecpr1
tm6sf1
fam214a
c15orf61
fgd3
dtwd2
mbnl3
fam185a
znf561
ac068282.3
cklf
gpd1l
rreb1
map4k3
znf443
myo7a
apbb3
lonrf3
rp11-930p14.2
slc16a5
usp31
map7
arhgap30
ift27
rnf122
gpr155
smim8
hmga1
tmem144
tacc1
itgb5
selplg
wdtc1
rell2
clec7a
myo1f
pcmtd2
heatr3
rp11-8l8.2
llgl2
slc29a1
nicn1
ac006129.2
tmem87b
lactb2
kif24
ubqln4
pcna
nfatc3
csrp2bp
spred2
mapkapk3
ppp1r9b
cd244
ptpro
gpsm2
ncor2
gbe1
stk38l
fzd3
cbr4
fam43a
mpi
scxa
rps6ka2
c1ql3
got1
phactr1
ccdc88b
fopnl
tmem53
7sk
c20orf197
hps3
ppm1f
ccdc69
calm2
pdik1l
npl
was
[truncated: 932 more rows]
